# Supplementary material for: Revealing the heterogeneity of treatment resistance in less‐defined subtype diffuse large B cell lymphoma patients by integrating programmed cell death patterns and liquid biopsy
Source: Clin Transl Med. 2024 Dec 27;15(1):e70150. doi: 10.1002/ctm2.70150 (PMC11680560; doi:10.1002/ctm2.70150)
Supplement: Supplementary file 3 — Supporting Information [file CTM2-15-e70150-s003.xlsx]

## Sheet: Table S1
Table S1. Clinical data summarized from GSE117556 (N=116) and GSE181063 (N=154)
		GSE117556 (N=116)	GSE181063 (N=154)	P-value
Age				0.808
≤60y		48	66
>60y		68	88
Gender				0.787
Male		68	88
Female		48	58
Ann Arbor Stage				0.178
Low		43	64
Advance		73	77
IPI risk group				0.403
Low-risk group		70	46
High-risk group		98	52
COO				0.59
GCB		44	67
ABC		39	44
UNC		33	43
DEL				NA
Double-expressor		26	NA
Non-double-expressor		56	NA
DHL				0.178
Double-hit		2	1
Non-double-hit		67	153

## Sheet: Table S2
Table S2. The list of Programmed cell death related genes (N=2118)
Apoptosis	Pyroptosis	Ferroptosis	Autophagy	Necroptosis	Cuproptosis	Parthanatos	Entotic cell death	NETotic cell death	Lysosome-dependent cell death	Alkaliptosis	Oxeiptosis	Immunogenic cell death	NETosis	Anoikis	Paraptosis	Methuosis	Entosis	Disulfidptosis
AATF	BAK1	ABCCI	ABL1	TNF	FDX1	PARP	AMPK	ELANE	ABCA2	IKBKB	PGAM5	ATG5	MYD88	BRMS1	CAMK2B	CSNK2A1	AR	FLNA
ABL1	BAX	ACACA	ABL2	TNFRSF1A	LIAS	MIF	ATG5	MMP1	ABCB9	NFKB1	KEAP1	BAX	TLR2	PTK2	PRKACG	RAC1	TP53	FLNB
ACAA2	CASP1	ACO1	ACER2	TRADD	LIPT1	AIFM1	ATG7	MPO	ACP2	CA9	AIFM1	CALR	PAD4	NTRK2	MARK4	ARF6	ROCK1	MYH9
ACKR3	CASP3	ACSF2	ADRA1A	TRAF2	DLD	HSP70	BECN1	CAMP	ACP5	CHUK	NRF2	CASP1	PRKCA	BCL2L11	SSTR5	GIT1	PCK2	TLN1
ACVRI	CASP4	ACSL1	ADRB2	TRAF5	DLAT	PAAN	CDC42	PADI2	ADGRE2	IKBKG	AIRE	CASP8	PKCB	SRC	TAAR5	MTOR	TNFSF10	ACTB
ACVR1B	CASP5	ACSL3	AKT1	RIPK1	PDHA1	ARH3	CDH1	PADI4	AGA	NFKB1A		CD4	PRKCZ	CEACAM6	USP10	MET	MTUS2	MYL6
ADORA1	CASP6	ACSL4	AMBRA1	BIRC2	PDHB	RNF146	CTNNA1	EIPA	AP1B1	RELA		CD8A	NOX3	CAV1	PRKAG3	PFKFB3	AURKA	MYH10
AEN	CASP8	ACSL5	ATF6	BIRC3	MTF1	ADPRHL2	CYBB	NCX1	AP1G1	NLRP1		CD8B	NOX4	AKT1	HACD2	MIR199A1	KIF2C	CAPZB
AGT	CASP9	ACSL6	ATG101	XIAP	GLS	OGG1	MYH14	MIA	AP1M1	NLRP2		CXCR3	NOX1	ITGB1	NT5C		RHOA	DSTN
AGTR2	CHMP2A	AIFM2	ATG13	RBCK1	CDKN2A	PARG	PI3KC3	LGALS3	AP1M2	NLRP4		EIF2AK3	CTSG	CEACAM5	INSRR		MTOR	IQGAP1
AIFML1	CHMP2B	AKRIC1	ATG14	RNF31	GCSH	AIF	RHOA		AP1S1	AIM2		ENTPD1	PRTN3	EGFR	SSTR3		EZR	ACTN4
AKT1	CHMP3	AKRIC2	ATG2A	SHARPIN	ATP7A	PARP1	RNF146		AP1S2	ASC		FOXP3	ELANE	BCL2	TAAR9		GZMB	PDLIM1
ANXA6	CHMP4A	AKRIC3	ATG2B	SPATA2L	ATP7B	ENDOG	ROCK		AP1S3	SLC9A7		HMGB1	MPO	CASP8	HSPB8		MRTFA	CD2AP
APAF1	CHMP4B	ALOX12	ATG5	SPATA2	SLC31A1		RUBCN		AP3B1	NHE7		HSP90AA1	GSDMD	SIK1	PLPP2		PTK2	INF2
APPL1	CHMP4C	ALOX15	ATG7	CYLD	NFE2L2		UVRAG		AP3B2			IFNA1	IL1B	PTRH2	G6PC2		DIAPH1	SLC7A11
AR	CHMP6	ALOX5	ATM	FADD	NLRP3		NUPR1		AP3D1			IFNB1	CXCL1	STAT3	GUCY2EP		LPAR2	NADPH
ARHGEF2	CHMP7	ATG5	ATP13A2	CASP8	ATP7B		AURKA		AP3M1			IFNG	PLA2G7	TLE1	CDK4		MAP1LC3A
ARL6IP5	CYCS	ATG7	ATP6V0A1	CFLAR	ATP7A		CTSB		AP3M2			IFNGR1	CXCL8	DAPK2	RGR		PIKFYVE
ARMCI0	ELANE	ATP5MC3	ATP6V0A2	RIPK3	SLC31A1		PI3KR4		AP3S1			IL10	CDK6	CTNNB1	ADGRG1		CTTN
ARRB2	GPX4	BACH1	ATP6V0B	CYBB	FDX1		VPS34		AP3S2			IL17A	HMGB1	ZNF304	UQCRC1		MCOLN1
ASAH2	GSDMB	CARS	ATP6V0C	CAMK2A	LIAS		NOX2		AP4B1			IL17RA	MMP9	MAPK1	TNK2		FOXO1
ATF3	GSDMC	CBS	ATP6V0D1	CAMK2D	LIPT1		P8		AP4E1			IL1B	AGER	BMF	RNF181		CTNNA1
ATF4	GSDMD	CD44	ATP6V0D2	CAMK2B	LIPT2		VPS15		AP4M1			IL1R1	CSF3	ITGA5	MKNK2		CXCL8
ATM	GSDME	CHAC1	ATP6V0E1	CAMK2G	DLD				AP4S1			IL6	TGFB1	TP53	UBE2U
ATP2A1	GZMB	CISD1	ATP6V0E2	SLC25A4	DLAT				ARF1			LY96		MCL1	MYLK
ATP2A3	HMGB1	CP	ATP6V1A	SLC25A5	PDHA1				ARL8B			MYD88		BCL2L1	CTDSP2
ATP5IF1	IL18	CRYAB	ATP6V1B1	SLC25A6	PDHB				ARSA			NLRP3		CASP3	LCK
AVP	IL1A	CS	ATP6V1B2	SLC25A31	MTF1				ARSB			NT5E		CDH1	GPR15
BAD	IL1B	CYBB	ATP6V1C1	PPID	GLS				ARSG			P2RX7		BAD	ATP23
BAG3	IRF1	DPP4	ATP6V1C2	VDAC1	CDKN2A				ASAH1			PDIA3		PIK3CA	LPAR1
BAG5	IRF2	EMC2	ATP6V1D	VDAC2	DBT				ATP10B			PIK3CA		PAK1	PI4KB
BAG6	NLRC4	FADS2	ATP6V1E1	VDAC3	GCSH				ATP13A2			PRF1		ITGAV	DSTYK
BAK1	NLRP1	FANCD2	ATP6V1E2	GLUD2	DLST				ATP6AP1			TLR4		FN1	CFD
BAX	NLRP2	FDFT1	ATP6V1G1	GLUD1					ATP6V0A1			TNF		MAPK3	PPP3CA
BBC3	NLRP3	FTH1	ATP6V1G2	GLUL					ATP6V0A2					PTGS2	CCR4
BCAP31	NLRP6	FTL	ATP6V1H	PYGL					ATP6V0A4					BAX	PRAG1
BCL10	NLRP7	FTMT	AUP1	PYGM					ATP6V0B					BCAR1	CDKN3
BCL2	NODI	G6PD	BAD	PYGB					ATP6V0C					PTEN	GPR153
BCL2A1	PLCGI	GCLC	BAG3	MAPK8					ATP6V0D1					ERBB2	DDIT3
BCL2L1	PJVK	GCLM	BCL2	MAPK10					ATP6V0D2					ANGPTL4	MAPK8
BCL2L10	PRKACA	GLS2	BCL2L11	MAPK9					ATP6V1H					PDK4	MAP2K2
BCL2L11	PYCARD	GOT1	BECN1	FTH1					BLK					CYCS	MAPK1
BCL2L12	SCAF11	GPX4	BMF	FTL					BLOC1S1					BRAF	MAPK14
BCL2L14	TINAP	GSS	BNIP3	PLA2G4E					BL0C1S2					YAP1	IGF1R
BCL2L2	TNF	HMGCR	BNIP3L	PLA2G4A					BORCS5					ANKRD13C	PDCD6IP
BCL3	TP53	HMOX1	BOK	JMJD7-PLA2G4B					BORCS6					ITGA2	CASP9
BCLAF1	TP63	HSBP1	C9orf72	PLA2G4B					BTK					ANXA5	ERN1
BDKRB2	AIM2	HSPB1	CALCOCO2	PLA2G4C					C12orf4					BIRC5	ATF6
BDNF	GSDMA	IREB2	CAMKK2	PLA2G4D					CBL					MTOR	XBP1
BECN1	IL6	KEAP1	CAPN1	PLA2G4F					CD164					TIMP1	AKT1
BID	NOD2	LPCAT3	CAPNS1	ALOX15					CD300A					BDNF	EIF2S1
BIK	TIRAP	MAP1LC3A	CASP1	CAPN1					CD63					CSPG4	HSPA5
BIRC6		MAP1LC3B	CASP3	CAPN2					CD68					BSG	CASP4
BLOC1S2		MAP1LC3C	CDC37	SMPD1					CD84					AKT2	CASP3
BMF		MT1G	CDK5	MLKL					CHGA					STK11	CASP7
BMP4		NCOA4	CDK5R1	PGAM5					CLN3					IGF1	ITPR3
BMP5		NFE2L2	CHMP4A	DNM1L					CLN5					IGF1R	RYR1
BMPR1B		NFS1	CHMP4B	NLRP3					CLNK					ITGA6	RYR2
BNIP3		NOX1	CISD2	PYCARD					CLTA					ILK	MCU
BNIP3L		NQO1	CLEC16A	CASP1					CLTB					CFLAR	TNFRSF19
BOK		NRF2	CLN3	IL1B					CLTC					RHOA	PDCD5
BRCA1		OTUB1	CLU	CHMP2A					CLTCL1					HIF1A	CSF1
BRCA2.		PCBP1	CPTP	CHMP2B					CLU					DAP3	TP53
BRSK2		PCBP2	CSNK2A2	CHMP3					CPLX2					MYBBP1A	NFKB1
BTK		PEBP1	CTSA	RNF103-CHMP3					CTNS					TLE5	PEBP1
CAAP1		PGD	CTTN	CHMP4B					CTSA					ITGA3	PHB
CASP1		PHKG2	DAP	CHMP4A					CTSB					PTK2B
CASP10		PRNP	DAPK1	CHMP4C					CTSC					CCND1
CASPI2		PROM2	DAPK2	CHMP6					CTSD					CTTN
CASP2		PTGS2	DAPK3	VPS4B					CTSE					CALR
CASP3		RPL8	DAPL1	VPS4A					CTSF					ATF4
CASP4		SAT1	DCN	CHMP1B					CTSG					CDCP1
CASP5		SAT2	DDIT3	CHMP1A					CTSH					PLAUR
CASP8		SLC11A2	DDRGK1	CHMP5					CTSK					SKP2
CASP8AP2		SLC1A5	DEPDC5	CHMP7					CTSL					CHEK2
CASP9		SLC39A14	DEPP1	TRPM7					CTSO					HGF
CAV1		SLC39A8	DHRSX	IL1A					CTSS					E2F1
CCAR2		SLC3A2	DNM1L	IL33					CTSV					EGF
CCK		SLC40A1	DRAM1	HMGB1					CTSW					PIK3CG
CD14		SLC7A11	DRAM2	TNFSF10					CTSZ					ITGB4
CD24		SQLE	EEF1A1	TNFRSF10A					DEF8					DAPK1
CD27		STEAP3	EEF1A2	TNFRSF10B					DNASE2					MAPK8
CD28		TF	EIF2AK4	FASLG					DNASE2B					PIK3R1
CD38		TFRC	EIF4G1	FAS					ENTPD4					PIK3R3
CD3E		TP53	EIF4G2	FAF1					FAM98A					MAP2K1
CD44		VDAC2	ELAPOR1	IFNA1					FER					CXCL12
CD5		VDAC3	EP300	IFNA2					FES					LGALS3
CD70		ZEB1	EPM2A	IFNA4					FGR					FBXW7-AS1
CD74			ERCC4	IFNA5					FLCN					BAK1
CDIP1			ERN1	IFNA6					FOXF1					ABHD4
CDKN1A			EXOC1	IFNA7					FTH1					CD44
CDKN2D			EXOC4	IFNA8					FTL					ITGA4
CEBPB			EXOC7	IFNA10					FUCA1					FADD
CFLAR			EXOC8	IFNA13					GAA					PHLDA2
CHAC1			FBXL2	IFNA14					GAB2					TGFB1
CHCHD10			FBXO7	IFNA16					GALC					HMCN1
CHEK2			FBXW7	IFNA17					GALNS					MMP2
CIB1			FEZ1	IFNA21					GATA2					CEBPB
CIDEB			FEZ2	IFNB1					GBA					CEMIP
CLU			FLCN	IFNG					GCC2					CDKN3
COA8			FOXK1	IFNAR1					GGA1					CBL
COL2A1			FOXK2	IFNAR2					GGA2					CASP9
CRADD			FOXO1	IFNGR1					GGA3					SFN
CREB3			FOXO3	IFNGR2					GLA					MTDH
CREB3L1			FTH1	JAK1					GLB1					PRKCA
CRH			FTL	JAK2					GM2A					TNFRSF10B
CRIP1			FYCO1	JAK3					GNPTAB					CXCL8
CSF2			FZD5	TYK2					GNPTG					MIR200C
CSNK2A1			GAPDH	STAT1					GNS					AR
CSNK2A2			GATA4	STAT2					GUSB					CDKN2A
CTH			GBA	STAT3					HDAC6					CPT1A
CTNNA1			GFAP	STAT4					HEXA					PIK3CB
CTSC			GNAI3	STAT5A					HEXB					CLDN1
CTTN			GOLGA2	STAT5B					HGS					MIR204
CUL1			GPR137	STAT6					HGSNAT					MIR26A1
CUL2			GPRI37B	IRF9					HMOX1					CDKN1A
CUL3			GPSMI	EIF2AK2					HPS6					CDKN1B
CUL4A			GSK3A	TLR4					HSPA8					KLF12
CUL5			GSK3B	TICAM2					HYAL1					NTRK1
CX3CL1			HAX1	TICAM1					IDS					PLAU
CX3CR1			HDAC6	TLR3					IDUA					MYC
CXCL12			HERC1	ZBP1					IGF2R					SMAD4
CYLD			HGF	USP21					IL13					PLK1
CYPIB1			HIF1A	SQSTM1					IL13RA2					MUC1
DAB2IP			HMGB1	HSP90AA1					IL4					LGALS1
DAP			HMOX1	HSP90AB1					IL4R					PYCARD
DAP3			HSP90AA1	TNFAIP3					KIF1B					SESN2
DAPK1			HSPA8	PARP1					KIT					ITGB3
DAPK2			HSPB1	BID					KXD1					KRAS
DAPK3			HSPB8	BAX					LAMP1					THBS1
DAPL1			HTR2B	AIFM1					LAMP2					BID
DAXX			HTRA2	H2AX					LAMP3					HRAS
DBH			HTT	H2AC20					LAMTOR1					CDK11B
DCC			HUWE1	H2AC12					LAPTM4A					CDK11A
DDIAS			IFI16	H2AC1					LAPTM4B					XIAP
DDIT3			IFNG	H2AW					LAPTM5					PPARG
DDIT4			IKBKG	H2AB3					LAT					IL6
DDX3X			IL10	H2AC8					LAT2					MIR145
DDX47			ILI0RA	H2AC4					LGALS9					CCR7
DDX5			IL4	MACROH2A2					LGMN					MSLN
DEDD			IRGM	MACROH2A1					LIPA					RAC1
DEDD2			ITPR1	H2AC19					LRRK2					GRHL2
DELE1			KAT5	H2AJ					LYN					BIRC3
DEPTOR			KAT8	H2AB1					M6PR					NOTCH1
DIABLO			KDM4A	H2AC17					MAN2B1					RHOG
DIDO1			KDR	H2AC18					MANBA					CCAR2
DNAJA1			KEAP1	H2AC11					MAPILC3A					NQO1
DNAJC10			KIF25	H2AC21					MAP6					MMP13
DNM1L			KLHL22	H2AZ2					MCOLN1					FAS
DPF2			KLHL3	H2AC7					MFSD8					MTA1
DYRK2			LACRT	H2AZ1					MILR1					MYO5A
E2F1			LAMP1	H2AC15					MRGPRX2					EDA2R
E2F2			LAMP2	H2AC6					MT3					CCN6
EDA2R			LAMP3	H2AC13					MYH9					MMP9
EIF2AK3			LAMTOR1	H2AC14					NAGA					ABL1
ELL3			LAMTOR2	H2AC16					NAGLU					MAPK11
ENO1			LAMTOR3	H2AB2					NAGPA					SOD2
EP300			LAMTOR4	PPIA					NAPSA					PTHLH
EPHA2			LAMTOR5	BCL2					NCOA4					PDGFB
EPO			LARP1	TSC1					NDEL1					GLI2
ERBB3			LEP	TRIM11					NEDD4					EZH2
ERCC6			LEPR	IPMK					NEU1					RIPK1
ERN1			LGALS8	ITPK1					NPC1					CXCR4
ERN2			LRRK2	SIRT3					NPC2					HMGA1
ERO1A			LRSAM1	MYC					NR4A3					SIK2
ERP29			LZTS1	TNFRSF1B					PDPK1					TNFSF10
EYA1			MAPILC3A	PANX1					PIK3C3					ANGPTL2
EYA2			MAPILC3B	OTULIN					PIK3CD					S100A4
EYA3			MAPILC3C	USP22					PIK3CG					NTF3
EYA4			MAP3K7	MAP3K7					PIP4K2A					ETV4
FADD			MAPK15	DIABLO					PIP4K2B					MIR21
FAF1			MAPK3	DNMT1					PIP4P1					MIR124-1
FAIM			MAPK8	BRAF					PLA2GI5					HTRA1
FAIM2			MAPT	AXL					PLA2G3					LATS1
FAM162A			MCL1	ID1					PLEKHM1					CEACAM3
FAS			MEFV	CDKN2A					PLEKHM2					EIF2AK3
FASLG			MET	HSPA4					PPT1					LAMC2
FASTK			MFN2	STUB1					PPT2					LAMA3
FBH1			MFSD8	FLT3					PSAP					LAMB3
FBXW7			MID2	HAT1					PSAPL1					CDH2
FEM1B			MIR199A1	SIRT2					PTGDR					CSNK2A1
FGA			MIRLET7B	SIRT1					PTGDS					EDIL3
FGB			MLST8	PLK1					RAB34					ZEB2
FGF10			MT3	MPG					RAB3A					TLN1
FGFR1			MTCL1	BACH2					RAB7A					EPHA2
FGFR3			MTDH	GATA3					RAC2					SIRT3
FGG			MTM1	MYCN					RUBCNL					OLFM3
FHIT			MTMR3	ALK					S100A13					CLU
FIGNL1			MTMR4	ATRX					SCARB2					SPINK1
FIS1			MTMR8	TERT					SGSH					CPEB2
FNIP2			MTMR9	SLC39A7					SLC11A1					NAT1
FXN			MTOR	IDH1					SLC11A2					TSG101
FYN			NCOA4	IDH2					SLCI7A5					MIR200A
FZD9			NEDD4	KLF9					SMPD1					MIR6744
G0S2			NLRP6	HDAC9					SNAP23					SERPINA1
GABARAP			NOD1	LEF1					SNAPIN					AKT3
GATA1			NOD2	BNIP3					SNX16					RELA
GATA4			NPC1	CD40					SNX4					TNFRSF1A
GCLM			NPRL2	BCL2L11					SORL1					FASLG
GDNF			NRBP2	EGFR					SORTI					AFP
GFRAL			NUPR1	DDX58					SPAG9					ITGA8
GGCT			OPTN	TARDBP					SPHK2					NOX4
GHITM			ORMDL3	APP					SQSTM					PBK
GNAI2			OSBPL7	TNFRSF21					STXBP1					SATB1
GNAI3			PAFAH1B2						STXBP2					CD63
GPER1			PARK7						SUMFF1					EEF1A1
GPX1			IPHB2						SYK					LTB4R2
GRINA			PHF23						SYTL4					MAVS
GSDME			PIK3C2A						TCIRG1					HRC
GSK3A			PIK3C3						TFEB					CCN2
GSK3B			PIK3CA						TMEM106B					RHOB
GSKIP			PIK3CB						TPP1					PPP1R13B
GSTP1			PIK3R2						UNC13D					PLG
GZMB			PIM2						VAMP7					MET
HDAC1			PINK1						VAMP8					RAF1
HERPUD1			PIP4K2A						VPS33A					PARP1
HGF			PIP4K2B						VPS33B					PRKCQ
HIC1			IPIP4K2C						VPS4A					BRCA2
HIF1A			PJVK						WASH3P					RB1
HINT1			PLEKHFI						ZFYVE16					SP1
HIP1			IPLK2											HAVCR2
HIP1R			IPLK3											DOCK1
HIPK1			IPOLDIP2											VTN
HIPK2			PRKAAl											INHBB
HMGB2			PRKAA2											PDCD4
HMOX1			IPRKAB1											PRPF4B
HNRNPK			PRKAB2											RANBP9
HRAS			PRKACA											SESN1
HRK			PRKAG1											SESN3
HSPA1A			PRKAG2											CD24
HSPA1B			PRKAG3											ZBTB7A
HSPB1			PRKD1											MIR141
HTRA2			PRKN											ELANE
HTT			IPSAP											KDR
HYAL2			PTPN22											MDM2
HYOU1			PYCARD											NFE2L2
ICAM1			IQSOX1											ZEB1
IFI16			RAB39B											KL
IFI27			RAB3GAP1											PRKCI
IFI27L1			RAB3GAP2											CRYAB
IFI27L2			IRAB7A											EPHB6
IFI6			RAB8A											FGF2
IFNB1			RALB											HK2
IFNG			RASIP1											LTF
IGF1			RB1CC1											IQGAP1
IKBKE			RETREG1											MGAT5
IL12A			RETREG3											SDCBP
IL19			RHEB											ABHD2
IL1A			RIPK2											SPIB
IL1B			RMC1											TRIM31
IL2			RNF152											MIR1827
IL20RA			RNF41											PDGFRB
IL33			RNF5											PLAT
IL4			ROCK1											TLR3
IL6R			RPTOR											NRAS
IL7			RRAGA											ROCK1
INCA1			RRAGB											PAK4
ING2			RRAGC											VEGFA
ING5			RRAGD											CASP10
INHBA			RUBCN											PIN1
INHBB			RUFY4											IL1RAP
INS			SCFD1											UBE2C
ITGA6			SCOC											YWHAZ
ITGAM			SEC22B											TWIST1
ITGAV			SESN1											BMP6
ITM2C			SESN2											BNIP3L
ITPR1			SESN3											ELK1
ITPRIP			SH3BP4											KDM3A
IVNSIABP			SH3GLB1											PRDX4
JAK2			SIRT1											BNIP3
JMY			SIRT2											LMO3
JUN			SLC38A9											ZNF32
KDM1A			SMCR8											MIR200B
KITLG			SMG1											MIR525
KRT18			SNCA											MIR363
KRT8			SNRNP70											TUBB3
LCK			SNX32											HSP90B1
LGALS12			SNX5											SLC2A1
LGALS3			SNX6											HMOX1
LRRK2			SOGA1											PTPN11
LTBR			SOGA3											PRKACA
LY96			SPTLC1											PAK3
MADD			SPTLC2											CD36
MAEL			SQSTM1											PIK3R2
MAGEA3			SREBF1											PPP2CA
MAP2K5			SREBF2											CASP6
MAP3K5			STAT3											CDH3
MAPK7			STBD1											EEF2K
MAPK8			STING1											LRP1
MAPK8IP1			STK11											PAK2
MAPK8IP2			STUB1											PTK6
MAPK9			SUPT5H											LPAR1
MARCHF7			SVIP											TCF7L2
MAZ			SYNPO2											CEACAM1
MCL1			TAB2											GDF2
MDM2			TAB3											GLO1
MELK			TBC1D14											IL17A
MFF			TBC1D25											RBL2
MIF			TBK1											SIRPA
MIR132			TEX264											TRAF2
MIR15A			TFEB											ADCY10
MIR16-1			TICAM1											VPS37A
MIR17			TIGAR											TNFRSF12A
MIR198			TLK2											APOBEC3G
MIR21			TMEM150A											BAG1
MIR210			TMEM150B											COL13A1
MIR221			TMEM150C											MNX1
MIR222			TMEM39A											RAD9A
MIR26B			TMEM39B											IFI27
MIR27B			TMEM59											MEGF11
MIR449A			TOMM7											ITPRIP
MKNK2			TP53											BCL2L15
MLH1			TP53INP1											SNAI2
MLLT11			TP53INP2											PTPN1
MMP9			TPCN1											NOTCH3
MNT			TPCN2											GLUD1
MOAP1			TREM2											SIRT1
MPV17L			TRIB3											FASN
MSH2			TRIM13											MYH9
MSH6			TRIM14											RPS6KB1
MSX1			TRIM21											TPM1
MUC1			TRIM22											PPP2R1A
MUL1			TRIM27											COL4A2
MYBBP1A			TRIM34											CTNND1
NACC2			TRIM38											CD151
NANOS3			TRIM5											MMP11
NBN			TRIM6											ARHGEF7
NCK1			TRIM65											PPP2R2A
NCK2			TRIM68											SEMA7A
NDUFA13			TRIM8											PPP2R5A
NDUFS3			TRIML1											BST2
NFATC4			TRIML2											CCN1
NFE2L2			TSC1											PPP2R2D
NGF			TSC2											CCDC178
NGFR			TSPO											MIR10A
NKX3-1			UBA5											MIR30B
NLE1			UBQLN1											MIR30C1
NME5			UBQLN2											SHC1
NMT1			UBQLN4
NOC2L			UCHL1
NOG			UFC1
NOL3			UFL1
NONO			UFM1
NOS3			ULK1
NOX1			USP10
NR4A2			USP13
NUPR1			USP30
OPA1			USP33
P2RX4			USP36
P2RX7			UVRAG
P4HB			VDAC1
PAK2			VPS13C
PAK5			VPS13D
PARK7			VPS26A
PARP1			VPS26B
PARP2			VPS35
PAWR			WAC
PCGF2			WASHC1
PDCD10			WDFY3
PDCD5			WDR24
PDCD6			WDR41
PDIA3			WDR6
PDK1			WDR81
PDK2			WIPI2
PDPK1			ZC3H12A
PDX1			ZKSCAN3
PEA15			ZMPSTE24
PELI3
PERP
PF4
PHIP
PHLDA3
PIAS4
PIDD1
PIH1D1
PIK3R1
PINK1
PLAGL2
PLAUR
PLEKHF1
PLSCR3
PMAIP1
PML
POLB
POU4F1
POU4F2
PPARD
PPIA
PPIF
PPM1F
PPP1CA
PPP1R13B
PPP1R15A
PPP2R1B
PPP3CC
PPP3R1
PRDX2
PRELID1
PRKCA
PRKCD
PRKDC
PRKN
PRKRA
PRODH
PSEN1
PSMD10
PSME3
PTEN
PTGIS
PTH
PTPMT1
PTPN1
PTPN2
PTPRC
PTTGIIP
PYCARD
QARS1
RACK1
RAF1
RB1
RB1CC1
RBCK1
RELA
RET
RFFL
RHOT1
RHOT2
RIPK1
RIPK3
RNF183
RNF186
RNF34
RNF41
RPLI1
RPL26
RPS27L
RPS3
RPS6KB1
RPS7
RRP8
RTKN2
RTL10
S100A8
S100A9
SCG2
SCN2A
SCRT2
SELENOK
SELENOS
SENP1
SEPTIN4
SERINC3
SERPINE1
SFN
SFPQ
SFRP1
SFRP2
SGMS1
SGPL1
SGPP1
SH3RF1
SHH
SHISA5
SIAH1
SIAH2
SIRT1
SIVA1
SKIL
SLC25A5
SLC35F6
SLC9A3R1
SMAD3
SNAI1
SNAI2
SNW1
SOD1
SOD2
SORT1
SP100
SRC
SRPX SRPX
SST
SSTR3
ST20
STK11
STK24
STK25
STK3
STK4
STRADB
STX4
STYXL1
SYVN1
TAF9
TAF9B
TCF7L2
TERT
TFDP1
TFDP2
TFPT
TGFB1
TGFB2
TGFBR1
THBS1
TICAM1
TICAM2
TIMM50
TIMP3
TLR3
TLR4
TM2D1
TMBIM1
TMBIM6
TMC8
TMEM102
TMEM109
TMEM117
TMEM14A
TMEM161A
TNF
TNFAIP3
TNFRSF10A
TNFRSF10B
TNFRSF10C
TNFRSF12A
TNFRSF1A
TNFRSF1B
TNFRSF25
TNFSF10
TNFSF12
TOPORS
TP53
TP53BP2
TP63
TP73
TPD52L1
TPT1
TRADD
TRAF1
TRAF2
TRAF7
TRAP1
TRIAP1
TRIB3
TRIM32
TRIM39
TXNDC12
TYROBP
UACA
UBB
UBE2K
UBE4B
UBQLN1
UMOD
UNC5B
URI1
USP28
USP47
VDAC2
VNN1
WDR35
WNT4
WWOX
XBP1
YAP1
YBX3
YWHAB
YWHAE
YWHAG
YWHAH
YWHAQ
YWHAZ
ZC3HC1
ZDHHC3
ZMYND11
ZNF205
ZNF385A
ZNF385B
ZNF622
ZSWIM2

## Sheet: Table S3
Table S3. The correlation between risk groups and known and established markers of DLBCL in public cohort and JSPH cohort
IHC expression		Public cohort			JSPH cohort
		High risk	Low risk	P-value	High risk	Low risk	P-value
MYC expression	positive	12	21	0.681	10	15	0.624
	negative	16	34		15	29
BCL2 expression	positive	19	35	0.703	11	16	0.532
	negative	9	20		14	28
BCL6 expression	positive	NA	NA	NA	17	38	0.073
	negative	NA	NA		7	5
Double expression	positive	10	16	0.574	4	6	0.789
	negative	18	38		21	38
EBV-DNA status	positive	NA	NA	NA	10	7	0.026
	negative	NA	NA		15	37

## Sheet: Table S4
Table S4. The statistic difference of gene mutation frequencies in plasma sample
Gene.Name	Wild type genes in high risk group	Mutation genes in high risk group	Wild type genes in low risk group	Mutation genes in low risk group	Pvalue	OR	ci.up	ci.low	adjPval
CCND3	22	5	41	1	0.0307537	0.11077	0.00222207	1.07739	1
ETV6	24	3	42	0	0.055827	0	0	1.50561	1
TBL1XR1	24	3	42	0	0.055827	0	0	1.50561	1
ROS1	27	0	37	5	0.148463	Inf	0.609874	Inf	1
SGK1	27	0	37	5	0.148463	Inf	0.609874	Inf	1
CD79B	25	2	42	0	0.149616	0	0	3.38272	1
CYP2D6	25	2	42	0	0.149616	0	0	3.38272	1
HDAC7	25	2	42	0	0.149616	0	0	3.38272	1
INPP4B	25	2	42	0	0.149616	0	0	3.38272	1
LYST	25	2	42	0	0.149616	0	0	3.38272	1
NFKB2	25	2	42	0	0.149616	0	0	3.38272	1
NSD1	25	2	42	0	0.149616	0	0	3.38272	1
PDGFRB	25	2	42	0	0.149616	0	0	3.38272	1
PRDM1	25	2	42	0	0.149616	0	0	3.38272	1
RUNX1T1	25	2	42	0	0.149616	0	0	3.38272	1
SF3B1	25	2	42	0	0.149616	0	0	3.38272	1
STX11	25	2	42	0	0.149616	0	0	3.38272	1
FAT1	22	5	39	3	0.247278	0.344114	0.048734	1.96255	1
KMT2D	23	4	30	12	0.247792	2.27379	0.586948	10.9591	1
ABL1	27	0	39	3	0.274936	Inf	0.266944	Inf	1
EGR1	27	0	39	3	0.274936	Inf	0.266944	Inf	1
FOXO1	27	0	39	3	0.274936	Inf	0.266944	Inf	1
PTPN6	27	0	39	3	0.274936	Inf	0.266944	Inf	1
ARID1A	24	3	41	1	0.291879	0.199831	0.00363638	2.64748	1
ASXL3	24	3	41	1	0.291879	0.199831	0.00363638	2.64748	1
CARD11	24	3	41	1	0.291879	0.199831	0.00363638	2.64748	1
CDKN2A	24	3	40	2	0.372551	0.405586	0.0317468	3.80541	1
IRF4	24	3	40	2	0.372551	0.405586	0.0317468	3.80541	1
ABCB1	26	1	42	0	0.391304	0	0	25.0716	1
ALK	26	1	42	0	0.391304	0	0	25.0716	1
AR	26	1	42	0	0.391304	0	0	25.0716	1
ASXL1	26	1	42	0	0.391304	0	0	25.0716	1
ASXL2	26	1	42	0	0.391304	0	0	25.0716	1
ATG5	26	1	42	0	0.391304	0	0	25.0716	1
BLM	26	1	42	0	0.391304	0	0	25.0716	1
CD22	26	1	42	0	0.391304	0	0	25.0716	1
CD83	26	1	42	0	0.391304	0	0	25.0716	1
CDKN2B	26	1	42	0	0.391304	0	0	25.0716	1
CSF1R	26	1	42	0	0.391304	0	0	25.0716	1
CYLD	26	1	42	0	0.391304	0	0	25.0716	1
EPHA2	26	1	42	0	0.391304	0	0	25.0716	1
ERBB2	26	1	42	0	0.391304	0	0	25.0716	1
EZH2	26	1	42	0	0.391304	0	0	25.0716	1
FBXO11	26	1	42	0	0.391304	0	0	25.0716	1
FLT1	26	1	42	0	0.391304	0	0	25.0716	1
FOXP1	26	1	42	0	0.391304	0	0	25.0716	1
FYN	26	1	42	0	0.391304	0	0	25.0716	1
ITPKB	26	1	42	0	0.391304	0	0	25.0716	1
JAK3	26	1	42	0	0.391304	0	0	25.0716	1
KIT	26	1	42	0	0.391304	0	0	25.0716	1
KMT2C	26	1	42	0	0.391304	0	0	25.0716	1
LYN	26	1	42	0	0.391304	0	0	25.0716	1
MALT1	26	1	42	0	0.391304	0	0	25.0716	1
MDM4	26	1	42	0	0.391304	0	0	25.0716	1
MED12	26	1	42	0	0.391304	0	0	25.0716	1
MPL	26	1	42	0	0.391304	0	0	25.0716	1
MRE11	26	1	42	0	0.391304	0	0	25.0716	1
MSH2	26	1	42	0	0.391304	0	0	25.0716	1
MYCN	26	1	42	0	0.391304	0	0	25.0716	1
MYH11	26	1	42	0	0.391304	0	0	25.0716	1
NSD2	26	1	42	0	0.391304	0	0	25.0716	1
NTRK3	26	1	42	0	0.391304	0	0	25.0716	1
PALB2	26	1	42	0	0.391304	0	0	25.0716	1
PBRM1	26	1	42	0	0.391304	0	0	25.0716	1
PDCD1LG2	26	1	42	0	0.391304	0	0	25.0716	1
PIK3R2	26	1	42	0	0.391304	0	0	25.0716	1
PTPRD	26	1	42	0	0.391304	0	0	25.0716	1
PTPRK	26	1	42	0	0.391304	0	0	25.0716	1
SETD2	26	1	42	0	0.391304	0	0	25.0716	1
SLC34A2	26	1	42	0	0.391304	0	0	25.0716	1
SMC1A	26	1	42	0	0.391304	0	0	25.0716	1
SMC3	26	1	42	0	0.391304	0	0	25.0716	1
SMO	26	1	42	0	0.391304	0	0	25.0716	1
TGFBR2	26	1	42	0	0.391304	0	0	25.0716	1
TLE4	26	1	42	0	0.391304	0	0	25.0716	1
UNC13D	26	1	42	0	0.391304	0	0	25.0716	1
VEGFA	26	1	42	0	0.391304	0	0	25.0716	1
XPO1	26	1	42	0	0.391304	0	0	25.0716	1
BTG2	25	2	36	6	0.467488	2.06295	0.332972	22.5212	1
B2M	27	0	40	2	0.516624	Inf	0.12051	Inf	1
BTK	27	0	40	2	0.516624	Inf	0.12051	Inf	1
CHEK2	27	0	40	2	0.516624	Inf	0.12051	Inf	1
CXCR4	27	0	40	2	0.516624	Inf	0.12051	Inf	1
MET	27	0	40	2	0.516624	Inf	0.12051	Inf	1
NCSTN	27	0	40	2	0.516624	Inf	0.12051	Inf	1
SPEN	27	0	40	2	0.516624	Inf	0.12051	Inf	1
CD274	25	2	41	1	0.556304	0.310331	0.00505369	6.24693	1
CD79A	25	2	41	1	0.556304	0.310331	0.00505369	6.24693	1
EPHA3	25	2	41	1	0.556304	0.310331	0.00505369	6.24693	1
ERBB4	25	2	41	1	0.556304	0.310331	0.00505369	6.24693	1
ID3	25	2	41	1	0.556304	0.310331	0.00505369	6.24693	1
MEF2B	25	2	41	1	0.556304	0.310331	0.00505369	6.24693	1
NOTCH1	25	2	41	1	0.556304	0.310331	0.00505369	6.24693	1
POU2AF1	25	2	41	1	0.556304	0.310331	0.00505369	6.24693	1
RARA	25	2	41	1	0.556304	0.310331	0.00505369	6.24693	1
STAT3	25	2	41	1	0.556304	0.310331	0.00505369	6.24693	1
TP53	17	10	30	12	0.597474	0.683906	0.216198	2.17514	1
ACTB	26	1	38	4	0.641458	2.70237	0.248569	139.782	1
EP300	25	2	40	2	0.641458	0.62944	0.0430546	9.19669	1
GRIN2A	25	2	40	2	0.641458	0.62944	0.0430546	9.19669	1
SOCS1	26	1	38	4	0.641458	2.70237	0.248569	139.782	1
PIM1	23	4	38	4	0.70242	0.609863	0.102785	3.6118	1
ATM	26	1	40	2	1	1.29521	0.0643491	79.5689	1
BCL6	24	3	38	4	1	0.84424	0.130168	6.2706	1
CBL	26	1	40	2	1	1.29521	0.0643491	79.5689	1
CIITA	26	1	40	2	1	1.29521	0.0643491	79.5689	1
CREBBP	26	1	40	2	1	1.29521	0.0643491	79.5689	1
DDX3X	25	2	38	4	1	1.31071	0.172658	15.5083	1
DUSP2	25	2	38	4	1	1.31071	0.172658	15.5083	1
FAS	25	2	38	4	1	1.31071	0.172658	15.5083	1
FAT4	23	4	35	7	1	1.14768	0.256367	5.96893	1
HIST1H1E	23	4	36	6	1	0.958955	0.201515	5.14082	1
KMT2A	26	1	40	2	1	1.29521	0.0643491	79.5689	1
MYD88	24	3	38	4	1	0.84424	0.130168	6.2706	1
NF1	26	1	40	2	1	1.29521	0.0643491	79.5689	1
P2RY8	24	3	37	5	1	1.07989	0.189473	7.59779	1
PGR	26	1	40	2	1	1.29521	0.0643491	79.5689	1
PIK3R1	26	1	40	2	1	1.29521	0.0643491	79.5689	1
PTEN	26	1	40	2	1	1.29521	0.0643491	79.5689	1
REL	26	1	40	2	1	1.29521	0.0643491	79.5689	1
TET2	24	3	38	4	1	0.84424	0.130168	6.2706	1
JUN	27	0	42	0	1	0	0	Inf	1
ABCC2	27	0	42	0	1	0	0	Inf	1
ABL2	27	0	42	0	1	0	0	Inf	1
AKT1	27	0	42	0	1	0	0	Inf	1
AKT2	26	1	41	1	1	0.638508	0.00789722	51.6537	1
AKT3	27	0	41	1	1	Inf	0.0164989	Inf	1
ANKRD26	27	0	42	0	1	0	0	Inf	1
AP3B1	27	0	42	0	1	0	0	Inf	1
APC	27	0	41	1	1	Inf	0.0164989	Inf	1
ARHGAP26	27	0	42	0	1	0	0	Inf	1
ARID1B	27	0	41	1	1	Inf	0.0164989	Inf	1
ARID2	27	0	42	0	1	0	0	Inf	1
ATR	27	0	41	1	1	Inf	0.0164989	Inf	1
ATRX	26	1	41	1	1	0.638508	0.00789722	51.6537	1
AURKB	27	0	42	0	1	0	0	Inf	1
AXIN1	27	0	42	0	1	0	0	Inf	1
AXL	27	0	41	1	1	Inf	0.0164989	Inf	1
BAP1	26	1	41	1	1	0.638508	0.00789722	51.6537	1
BARD1	27	0	42	0	1	0	0	Inf	1
BCL10	26	1	41	1	1	0.638508	0.00789722	51.6537	1
BCL11B	27	0	42	0	1	0	0	Inf	1
BCL2	26	1	41	1	1	0.638508	0.00789722	51.6537	1
BCL2L1	27	0	42	0	1	0	0	Inf	1
BCL7A	26	1	39	3	1	1.98176	0.149648	108.908	1
BCOR	26	1	41	1	1	0.638508	0.00789722	51.6537	1
BCORL1	27	0	41	1	1	Inf	0.0164989	Inf	1
BIRC3	27	0	42	0	1	0	0	Inf	1
BIRC5	27	0	42	0	1	0	0	Inf	1
BRAF	27	0	41	1	1	Inf	0.0164989	Inf	1
BRCA1	27	0	42	0	1	0	0	Inf	1
BRCA2	26	1	41	1	1	0.638508	0.00789722	51.6537	1
BRD4	27	0	42	0	1	0	0	Inf	1
BRIP1	27	0	42	0	1	0	0	Inf	1
BTG1	25	2	39	3	1	0.962059	0.102518	12.2739	1
BUB1B	27	0	42	0	1	0	0	Inf	1
CALR	27	0	42	0	1	0	0	Inf	1
CBFB	27	0	42	0	1	0	0	Inf	1
CBLB	27	0	42	0	1	0	0	Inf	1
CCND1	27	0	42	0	1	0	0	Inf	1
CCND2	27	0	41	1	1	Inf	0.0164989	Inf	1
CCNE1	27	0	42	0	1	0	0	Inf	1
CCR4	27	0	42	0	1	0	0	Inf	1
CCT6B	27	0	42	0	1	0	0	Inf	1
CD58	26	1	41	1	1	0.638508	0.00789722	51.6537	1
CD70	27	0	42	0	1	0	0	Inf	1
CDC73	27	0	42	0	1	0	0	Inf	1
CDK12	27	0	42	0	1	0	0	Inf	1
CDK6	27	0	42	0	1	0	0	Inf	1
CDKN1B	27	0	42	0	1	0	0	Inf	1
CDKN1C	27	0	42	0	1	0	0	Inf	1
CDKN2C	27	0	42	0	1	0	0	Inf	1
CEBPA	27	0	42	0	1	0	0	Inf	1
CEP57	27	0	41	1	1	Inf	0.0164989	Inf	1
CHD8	26	1	41	1	1	0.638508	0.00789722	51.6537	1
CHEK1	27	0	42	0	1	0	0	Inf	1
CKS1B	27	0	42	0	1	0	0	Inf	1
CRLF2	27	0	42	0	1	0	0	Inf	1
CRYBG1	27	0	41	1	1	Inf	0.0164989	Inf	1
CSF3R	27	0	42	0	1	0	0	Inf	1
CTCF	27	0	42	0	1	0	0	Inf	1
CTNNB1	27	0	42	0	1	0	0	Inf	1
CUX1	27	0	41	1	1	Inf	0.0164989	Inf	1
CYP2A6	27	0	42	0	1	0	0	Inf	1
CYP2B6	27	0	42	0	1	0	0	Inf	1
CYP2C9	27	0	41	1	1	Inf	0.0164989	Inf	1
DAXX	27	0	41	1	1	Inf	0.0164989	Inf	1
DDR2	27	0	41	1	1	Inf	0.0164989	Inf	1
DDX41	27	0	42	0	1	0	0	Inf	1
DHX15	26	1	41	1	1	0.638508	0.00789722	51.6537	1
DICER1	27	0	41	1	1	Inf	0.0164989	Inf	1
DNM2	27	0	42	0	1	0	0	Inf	1
DNMT3A	27	0	41	1	1	Inf	0.0164989	Inf	1
DNMT3B	27	0	42	0	1	0	0	Inf	1
DOT1L	27	0	42	0	1	0	0	Inf	1
DPYD	27	0	42	0	1	0	0	Inf	1
DTX1	25	2	39	3	1	0.962059	0.102518	12.2739	1
DUSP22	27	0	41	1	1	Inf	0.0164989	Inf	1
EBF1	27	0	41	1	1	Inf	0.0164989	Inf	1
ECT2L	27	0	42	0	1	0	0	Inf	1
EED	27	0	42	0	1	0	0	Inf	1
EGFR	27	0	41	1	1	Inf	0.0164989	Inf	1
ERBB3	27	0	41	1	1	Inf	0.0164989	Inf	1
ERCC1	27	0	42	0	1	0	0	Inf	1
ERCC2	27	0	41	1	1	Inf	0.0164989	Inf	1
ERCC3	27	0	42	0	1	0	0	Inf	1
ERCC4	27	0	41	1	1	Inf	0.0164989	Inf	1
ERCC5	27	0	42	0	1	0	0	Inf	1
ERG	27	0	42	0	1	0	0	Inf	1
ETS1	27	0	41	1	1	Inf	0.0164989	Inf	1
ETV1	27	0	42	0	1	0	0	Inf	1
FANCA	27	0	42	0	1	0	0	Inf	1
FANCC	27	0	41	1	1	Inf	0.0164989	Inf	1
FANCD2	27	0	41	1	1	Inf	0.0164989	Inf	1
FANCF	27	0	42	0	1	0	0	Inf	1
FANCG	27	0	42	0	1	0	0	Inf	1
FBXW7	27	0	42	0	1	0	0	Inf	1
FGFR1	27	0	42	0	1	0	0	Inf	1
FGFR2	27	0	41	1	1	Inf	0.0164989	Inf	1
FGFR3	27	0	41	1	1	Inf	0.0164989	Inf	1
FGFR4	27	0	42	0	1	0	0	Inf	1
FH	27	0	42	0	1	0	0	Inf	1
FIP1L1	27	0	42	0	1	0	0	Inf	1
FLT3	27	0	42	0	1	0	0	Inf	1
FLT4	27	0	41	1	1	Inf	0.0164989	Inf	1
FOXO3	27	0	42	0	1	0	0	Inf	1
GADD45B	27	0	42	0	1	0	0	Inf	1
GATA2	27	0	42	0	1	0	0	Inf	1
GATA3	27	0	42	0	1	0	0	Inf	1
GNA13	26	1	41	1	1	0.638508	0.00789722	51.6537	1
GNAQ	27	0	42	0	1	0	0	Inf	1
GNAS	26	1	41	1	1	0.638508	0.00789722	51.6537	1
GSTM1	27	0	42	0	1	0	0	Inf	1
H1-4	27	0	42	0	1	0	0	Inf	1
HBB	27	0	42	0	1	0	0	Inf	1
HDAC1	27	0	42	0	1	0	0	Inf	1
HDAC4	27	0	42	0	1	0	0	Inf	1
HGF	27	0	41	1	1	Inf	0.0164989	Inf	1
HNF1A	27	0	41	1	1	Inf	0.0164989	Inf	1
IDH1	27	0	41	1	1	Inf	0.0164989	Inf	1
IDH2	27	0	42	0	1	0	0	Inf	1
IGF1R	27	0	41	1	1	Inf	0.0164989	Inf	1
IKBKE	27	0	42	0	1	0	0	Inf	1
IKZF1	26	1	41	1	1	0.638508	0.00789722	51.6537	1
IKZF2	27	0	42	0	1	0	0	Inf	1
IKZF3	26	1	41	1	1	0.638508	0.00789722	51.6537	1
IL7R	27	0	41	1	1	Inf	0.0164989	Inf	1
INPP5D	27	0	42	0	1	0	0	Inf	1
IRF1	27	0	41	1	1	Inf	0.0164989	Inf	1
IRF8	26	1	39	3	1	1.98176	0.149648	108.908	1
JAK1	27	0	42	0	1	0	0	Inf	1
JAK2	27	0	42	0	1	0	0	Inf	1
JARID2	27	0	42	0	1	0	0	Inf	1
KDM2B	26	1	41	1	1	0.638508	0.00789722	51.6537	1
KDM5C	27	0	42	0	1	0	0	Inf	1
KDM6A	26	1	41	1	1	0.638508	0.00789722	51.6537	1
KDR	27	0	42	0	1	0	0	Inf	1
KIR3DL2	27	0	42	0	1	0	0	Inf	1
KLF2	27	0	42	0	1	0	0	Inf	1
KLHL6	25	2	39	3	1	0.962059	0.102518	12.2739	1
KMT2B	27	0	41	1	1	Inf	0.0164989	Inf	1
KRAS	26	1	41	1	1	0.638508	0.00789722	51.6537	1
LAMP1	27	0	42	0	1	0	0	Inf	1
LMO2	27	0	42	0	1	0	0	Inf	1
MAF	27	0	42	0	1	0	0	Inf	1
MAFB	27	0	42	0	1	0	0	Inf	1
MAP2K1	27	0	41	1	1	Inf	0.0164989	Inf	1
MAP2K2	26	1	41	1	1	0.638508	0.00789722	51.6537	1
MAP2K4	27	0	42	0	1	0	0	Inf	1
MAP3K1	27	0	42	0	1	0	0	Inf	1
MAP3K14	27	0	42	0	1	0	0	Inf	1
MAP3K4	27	0	42	0	1	0	0	Inf	1
MAPK1	26	1	41	1	1	0.638508	0.00789722	51.6537	1
MCL1	27	0	42	0	1	0	0	Inf	1
MDM2	27	0	42	0	1	0	0	Inf	1
MEN1	27	0	42	0	1	0	0	Inf	1
MFHAS1	27	0	41	1	1	Inf	0.0164989	Inf	1
MGA	27	0	42	0	1	0	0	Inf	1
MGMT	27	0	42	0	1	0	0	Inf	1
MITF	27	0	42	0	1	0	0	Inf	1
MLH1	27	0	42	0	1	0	0	Inf	1
MSH6	27	0	41	1	1	Inf	0.0164989	Inf	1
MTOR	27	0	42	0	1	0	0	Inf	1
MUTYH	27	0	42	0	1	0	0	Inf	1
MYC	26	1	41	1	1	0.638508	0.00789722	51.6537	1
NBN	27	0	42	0	1	0	0	Inf	1
NFKB1	27	0	42	0	1	0	0	Inf	1
NFKBIA	27	0	42	0	1	0	0	Inf	1
NFKBIE	26	1	39	3	1	1.98176	0.149648	108.908	1
NKX2-1	27	0	42	0	1	0	0	Inf	1
NOTCH2	26	1	41	1	1	0.638508	0.00789722	51.6537	1
NRAS	26	1	41	1	1	0.638508	0.00789722	51.6537	1
NT5C2	27	0	42	0	1	0	0	Inf	1
NTRK1	27	0	42	0	1	0	0	Inf	1
NUP98	27	0	42	0	1	0	0	Inf	1
PAK3	27	0	41	1	1	Inf	0.0164989	Inf	1
PAX5	27	0	41	1	1	Inf	0.0164989	Inf	1
PC	26	1	41	1	1	0.638508	0.00789722	51.6537	1
PDCD1	27	0	42	0	1	0	0	Inf	1
PDE11A	27	0	41	1	1	Inf	0.0164989	Inf	1
PDGFRA	27	0	41	1	1	Inf	0.0164989	Inf	1
PDK1	27	0	42	0	1	0	0	Inf	1
PHF6	27	0	42	0	1	0	0	Inf	1
PHOX2B	27	0	42	0	1	0	0	Inf	1
PIK3CA	27	0	42	0	1	0	0	Inf	1
PIK3CD	26	1	41	1	1	0.638508	0.00789722	51.6537	1
PLCG2	27	0	42	0	1	0	0	Inf	1
PML	27	0	42	0	1	0	0	Inf	1
PMS1	27	0	42	0	1	0	0	Inf	1
POLE	27	0	41	1	1	Inf	0.0164989	Inf	1
POT1	27	0	42	0	1	0	0	Inf	1
PPM1D	26	1	41	1	1	0.638508	0.00789722	51.6537	1
PPP2R1A	27	0	42	0	1	0	0	Inf	1
PRF1	27	0	42	0	1	0	0	Inf	1
PRKCB	27	0	42	0	1	0	0	Inf	1
PTCH1	27	0	42	0	1	0	0	Inf	1
PTPN1	27	0	42	0	1	0	0	Inf	1
PTPN11	27	0	42	0	1	0	0	Inf	1
PTPN13	27	0	42	0	1	0	0	Inf	1
PTPN2	27	0	41	1	1	Inf	0.0164989	Inf	1
PTPRO	27	0	42	0	1	0	0	Inf	1
RAC3	27	0	42	0	1	0	0	Inf	1
RAD21	27	0	42	0	1	0	0	Inf	1
RAD50	27	0	42	0	1	0	0	Inf	1
RAF1	27	0	42	0	1	0	0	Inf	1
RASGEF1A	27	0	41	1	1	Inf	0.0164989	Inf	1
RB1	27	0	42	0	1	0	0	Inf	1
RECQL4	27	0	42	0	1	0	0	Inf	1
RELN	26	1	41	1	1	0.638508	0.00789722	51.6537	1
RET	27	0	42	0	1	0	0	Inf	1
RHOA	26	1	39	3	1	1.98176	0.149648	108.908	1
RICTOR	27	0	41	1	1	Inf	0.0164989	Inf	1
RNF43	27	0	42	0	1	0	0	Inf	1
RPTOR	27	0	41	1	1	Inf	0.0164989	Inf	1
RRM1	27	0	42	0	1	0	0	Inf	1
RUNX1	27	0	42	0	1	0	0	Inf	1
RUNX3	27	0	42	0	1	0	0	Inf	1
SDHA	27	0	42	0	1	0	0	Inf	1
SDHD	27	0	42	0	1	0	0	Inf	1
SETBP1	26	1	39	3	1	1.98176	0.149648	108.908	1
SH2B3	26	1	41	1	1	0.638508	0.00789722	51.6537	1
SH2D1A	27	0	41	1	1	Inf	0.0164989	Inf	1
SMAD4	27	0	42	0	1	0	0	Inf	1
SMARCA4	27	0	42	0	1	0	0	Inf	1
SMARCB1	27	0	42	0	1	0	0	Inf	1
SOX2	27	0	42	0	1	0	0	Inf	1
SRC	27	0	42	0	1	0	0	Inf	1
SRP72	27	0	42	0	1	0	0	Inf	1
SRSF2	27	0	42	0	1	0	0	Inf	1
STAG2	27	0	42	0	1	0	0	Inf	1
STAT5A	27	0	42	0	1	0	0	Inf	1
STAT5B	27	0	42	0	1	0	0	Inf	1
STAT6	27	0	41	1	1	Inf	0.0164989	Inf	1
STIL	27	0	41	1	1	Inf	0.0164989	Inf	1
STXBP2	27	0	42	0	1	0	0	Inf	1
SUFU	27	0	42	0	1	0	0	Inf	1
SUZ12	27	0	42	0	1	0	0	Inf	1
SYK	27	0	42	0	1	0	0	Inf	1
TAL1	27	0	41	1	1	Inf	0.0164989	Inf	1
TCL1A	27	0	41	1	1	Inf	0.0164989	Inf	1
TERT	27	0	41	1	1	Inf	0.0164989	Inf	1
TLE1	27	0	42	0	1	0	0	Inf	1
TMPRSS2	27	0	42	0	1	0	0	Inf	1
TNFAIP3	26	1	39	3	1	1.98176	0.149648	108.908	1
TNFRSF11A	27	0	42	0	1	0	0	Inf	1
TNFRSF14	27	0	41	1	1	Inf	0.0164989	Inf	1
TNFRSF17	27	0	42	0	1	0	0	Inf	1
TOP1	27	0	42	0	1	0	0	Inf	1
TOP2A	27	0	41	1	1	Inf	0.0164989	Inf	1
TP63	27	0	42	0	1	0	0	Inf	1
TP73	27	0	42	0	1	0	0	Inf	1
TPMT	27	0	42	0	1	0	0	Inf	1
TRA	27	0	42	0	1	0	0	Inf	1
TRAF3	27	0	42	0	1	0	0	Inf	1
TRAF5	27	0	42	0	1	0	0	Inf	1
TSC1	27	0	41	1	1	Inf	0.0164989	Inf	1
TSC2	27	0	42	0	1	0	0	Inf	1
TSHR	27	0	42	0	1	0	0	Inf	1
TUBB3	27	0	41	1	1	Inf	0.0164989	Inf	1
U2AF1	27	0	42	0	1	0	0	Inf	1
UGT1A1	27	0	42	0	1	0	0	Inf	1
VHL	27	0	42	0	1	0	0	Inf	1
WT1	27	0	42	0	1	0	0	Inf	1
XIAP	27	0	42	0	1	0	0	Inf	1
XPC	27	0	42	0	1	0	0	Inf	1
ZAP70	27	0	42	0	1	0	0	Inf	1
ZBTB7A	27	0	41	1	1	Inf	0.0164989	Inf	1
ZRSR2	27	0	41	1	1	Inf	0.0164989	Inf	1

## Sheet: Table S5
Table S5. The statistic difference of gene mutation frequencies in tissue sample
Gene.Name	Wild type genes in high risk group	Mutation genes in high risk group	Wild type genes in low risk group	Mutation genes in low risk group	Pvalue	OR	ci.up	ci.low	adjPval
NSD2	22	5	42	0	0.00718333	0	0	0.639257	1
BCL2	27	0	35	7	0.0373518	Inf	0.99992	Inf	1
NOTCH1	24	3	42	0	0.055827	0	0	1.50561	1
PTPRD	24	3	42	0	0.055827	0	0	1.50561	1
SF3B1	24	3	42	0	0.055827	0	0	1.50561	1
SETBP1	27	0	36	6	0.0745132	Inf	0.799226	Inf	1
SGK1	27	0	36	6	0.0745132	Inf	0.799226	Inf	1
SOCS1	26	1	33	9	0.0759394	6.93719	0.863897	322.018	1
B2M	26	1	35	7	0.136439	5.10224	0.595229	242.919	1
TP53	13	14	28	14	0.14098	0.469665	0.153694	1.40028	1
KLHL6	27	0	37	5	0.148463	Inf	0.609874	Inf	1
LYN	25	2	42	0	0.149616	0	0	3.38272	1
MED12	25	2	42	0	0.149616	0	0	3.38272	1
PRDM1	25	2	42	0	0.149616	0	0	3.38272	1
NF1	27	0	38	4	0.149774	Inf	0.43196	Inf	1
FAT4	24	3	32	10	0.223864	2.46956	0.553539	15.4719	1
P2RY8	24	3	32	10	0.223864	2.46956	0.553539	15.4719	1
ACTB	26	1	36	6	0.233056	4.25917	0.47222	206.643	1
ABL1	27	0	39	3	0.274936	Inf	0.266944	Inf	1
CDKN2B	27	0	39	3	0.274936	Inf	0.266944	Inf	1
EGR1	27	0	39	3	0.274936	Inf	0.266944	Inf	1
FOXO1	27	0	39	3	0.274936	Inf	0.266944	Inf	1
MALT1	27	0	39	3	0.274936	Inf	0.266944	Inf	1
SPEN	27	0	39	3	0.274936	Inf	0.266944	Inf	1
STAT6	27	0	39	3	0.274936	Inf	0.266944	Inf	1
KMT2D	21	6	27	15	0.290107	1.92623	0.578682	7.15097	1
KDM2B	24	3	41	1	0.291879	0.199831	0.00363638	2.64748	1
BCL6	21	6	37	5	0.318898	0.478376	0.101908	2.1365	1
HIST1H1E	24	3	33	9	0.341788	2.15886	0.471662	13.7037	1
AR	26	1	42	0	0.391304	0	0	25.0716	1
ATG5	26	1	42	0	0.391304	0	0	25.0716	1
ATR	26	1	42	0	0.391304	0	0	25.0716	1
BCL11B	26	1	42	0	0.391304	0	0	25.0716	1
BLM	26	1	42	0	0.391304	0	0	25.0716	1
CD58	26	1	42	0	0.391304	0	0	25.0716	1
CSF1R	26	1	42	0	0.391304	0	0	25.0716	1
CTNNB1	26	1	42	0	0.391304	0	0	25.0716	1
CYLD	26	1	42	0	0.391304	0	0	25.0716	1
EPHA2	26	1	42	0	0.391304	0	0	25.0716	1
EZH2	26	1	42	0	0.391304	0	0	25.0716	1
FH	26	1	42	0	0.391304	0	0	25.0716	1
FOXP1	26	1	42	0	0.391304	0	0	25.0716	1
HACE1	26	1	42	0	0.391304	0	0	25.0716	1
JAK2	26	1	42	0	0.391304	0	0	25.0716	1
JAK3	26	1	42	0	0.391304	0	0	25.0716	1
KDM5A	26	1	42	0	0.391304	0	0	25.0716	1
KDM5C	26	1	42	0	0.391304	0	0	25.0716	1
KDR	26	1	42	0	0.391304	0	0	25.0716	1
KLRC1	26	1	42	0	0.391304	0	0	25.0716	1
KMT2C	26	1	42	0	0.391304	0	0	25.0716	1
MAF	26	1	42	0	0.391304	0	0	25.0716	1
MTOR	26	1	42	0	0.391304	0	0	25.0716	1
MYH11	26	1	42	0	0.391304	0	0	25.0716	1
PALB2	26	1	42	0	0.391304	0	0	25.0716	1
PDCD1LG2	26	1	42	0	0.391304	0	0	25.0716	1
PDGFRB	26	1	42	0	0.391304	0	0	25.0716	1
RUNX1T1	26	1	42	0	0.391304	0	0	25.0716	1
RUNX3	26	1	42	0	0.391304	0	0	25.0716	1
SLC34A2	26	1	42	0	0.391304	0	0	25.0716	1
SMARCA4	26	1	42	0	0.391304	0	0	25.0716	1
SMC3	26	1	42	0	0.391304	0	0	25.0716	1
SOX2	26	1	42	0	0.391304	0	0	25.0716	1
SPOP	26	1	42	0	0.391304	0	0	25.0716	1
STAG2	26	1	42	0	0.391304	0	0	25.0716	1
TSC2	26	1	42	0	0.391304	0	0	25.0716	1
VEGFA	26	1	42	0	0.391304	0	0	25.0716	1
VHL	26	1	42	0	0.391304	0	0	25.0716	1
XPO1	26	1	42	0	0.391304	0	0	25.0716	1
TNFAIP3	26	1	37	5	0.392159	3.46038	0.356573	172.315	1
MYD88	25	2	36	6	0.467488	2.06295	0.332972	22.5212	1
FAT1	22	5	37	5	0.49718	0.599277	0.122525	2.92275	1
ARID1B	27	0	40	2	0.516624	Inf	0.12051	Inf	1
ATM	27	0	40	2	0.516624	Inf	0.12051	Inf	1
CD70	27	0	40	2	0.516624	Inf	0.12051	Inf	1
CD83	27	0	40	2	0.516624	Inf	0.12051	Inf	1
CHEK2	27	0	40	2	0.516624	Inf	0.12051	Inf	1
CXCR4	27	0	40	2	0.516624	Inf	0.12051	Inf	1
FBXO11	27	0	40	2	0.516624	Inf	0.12051	Inf	1
FGFR3	27	0	40	2	0.516624	Inf	0.12051	Inf	1
HDAC1	27	0	40	2	0.516624	Inf	0.12051	Inf	1
HGF	27	0	40	2	0.516624	Inf	0.12051	Inf	1
IL7R	27	0	40	2	0.516624	Inf	0.12051	Inf	1
KDM6A	27	0	40	2	0.516624	Inf	0.12051	Inf	1
MFHAS1	27	0	40	2	0.516624	Inf	0.12051	Inf	1
MYC	27	0	40	2	0.516624	Inf	0.12051	Inf	1
PAK3	27	0	40	2	0.516624	Inf	0.12051	Inf	1
PHOX2B	27	0	40	2	0.516624	Inf	0.12051	Inf	1
ASXL3	25	2	41	1	0.556304	0.310331	0.00505369	6.24693	1
GNAS	25	2	41	1	0.556304	0.310331	0.00505369	6.24693	1
ID3	25	2	41	1	0.556304	0.310331	0.00505369	6.24693	1
LYST	25	2	41	1	0.556304	0.310331	0.00505369	6.24693	1
MAP2K2	25	2	41	1	0.556304	0.310331	0.00505369	6.24693	1
STAT3	25	2	41	1	0.556304	0.310331	0.00505369	6.24693	1
CD79A	25	2	40	2	0.641458	0.62944	0.0430546	9.19669	1
CD79B	25	2	40	2	0.641458	0.62944	0.0430546	9.19669	1
DTX1	26	1	38	4	0.641458	2.70237	0.248569	139.782	1
EPHA3	25	2	40	2	0.641458	0.62944	0.0430546	9.19669	1
IRF8	26	1	38	4	0.641458	2.70237	0.248569	139.782	1
MEF2B	25	2	40	2	0.641458	0.62944	0.0430546	9.19669	1
PGR	26	1	38	4	0.641458	2.70237	0.248569	139.782	1
POU2AF1	25	2	40	2	0.641458	0.62944	0.0430546	9.19669	1
TNFRSF14	25	2	40	2	0.641458	0.62944	0.0430546	9.19669	1
CARD11	24	3	39	3	0.67227	0.619904	0.0766577	5.00939	1
DDX3X	24	3	39	3	0.67227	0.619904	0.0766577	5.00939	1
TET2	24	3	39	3	0.67227	0.619904	0.0766577	5.00939	1
DUSP2	25	2	37	5	0.696546	1.6771	0.249889	18.9168	1
GNA13	25	2	37	5	0.696546	1.6771	0.249889	18.9168	1
CCND3	23	4	38	4	0.70242	0.609863	0.102785	3.6118	1
BTG2	24	3	35	7	0.729251	1.58958	0.321838	10.4775	1
BCL10	26	1	40	2	1	1.29521	0.0643491	79.5689	1
BTG1	25	2	38	4	1	1.31071	0.172658	15.5083	1
CDKN2A	24	3	37	5	1	1.07989	0.189473	7.59779	1
CHD8	26	1	40	2	1	1.29521	0.0643491	79.5689	1
CIITA	26	1	40	2	1	1.29521	0.0643491	79.5689	1
EP300	24	3	38	4	1	0.84424	0.130168	6.2706	1
ERBB4	26	1	40	2	1	1.29521	0.0643491	79.5689	1
FAS	24	3	37	5	1	1.07989	0.189473	7.59779	1
GRIN2A	26	1	40	2	1	1.29521	0.0643491	79.5689	1
IKZF3	26	1	40	2	1	1.29521	0.0643491	79.5689	1
IRF4	24	3	38	4	1	0.84424	0.130168	6.2706	1
PIM1	25	2	38	4	1	1.31071	0.172658	15.5083	1
PRKCB	26	1	40	2	1	1.29521	0.0643491	79.5689	1
REL	26	1	40	2	1	1.29521	0.0643491	79.5689	1
RHOA	26	1	40	2	1	1.29521	0.0643491	79.5689	1
TBL1XR1	24	3	38	4	1	0.84424	0.130168	6.2706	1
JUN	27	0	42	0	1	0	0	Inf	1
ABCB1	27	0	42	0	1	0	0	Inf	1
ABL2	27	0	42	0	1	0	0	Inf	1
AIP	27	0	42	0	1	0	0	Inf	1
AKT1	27	0	42	0	1	0	0	Inf	1
AKT2	26	1	41	1	1	0.638508	0.00789722	51.6537	1
ALDH2	27	0	42	0	1	0	0	Inf	1
ALK	27	0	42	0	1	0	0	Inf	1
ANKRD26	27	0	42	0	1	0	0	Inf	1
AP3B1	27	0	42	0	1	0	0	Inf	1
APC	27	0	41	1	1	Inf	0.0164989	Inf	1
ARHGAP26	27	0	42	0	1	0	0	Inf	1
ARID1A	25	2	39	3	1	0.962059	0.102518	12.2739	1
ARID2	27	0	41	1	1	Inf	0.0164989	Inf	1
ASXL1	27	0	42	0	1	0	0	Inf	1
ATRX	26	1	41	1	1	0.638508	0.00789722	51.6537	1
AXIN1	27	0	42	0	1	0	0	Inf	1
AXL	27	0	41	1	1	Inf	0.0164989	Inf	1
BAP1	27	0	41	1	1	Inf	0.0164989	Inf	1
BARD1	27	0	42	0	1	0	0	Inf	1
BCL2L1	27	0	42	0	1	0	0	Inf	1
BCL7A	26	1	39	3	1	1.98176	0.149648	108.908	1
BCOR	26	1	41	1	1	0.638508	0.00789722	51.6537	1
BCORL1	27	0	42	0	1	0	0	Inf	1
BIRC3	27	0	42	0	1	0	0	Inf	1
BRAF	27	0	41	1	1	Inf	0.0164989	Inf	1
BRCA1	27	0	41	1	1	Inf	0.0164989	Inf	1
BRCA2	27	0	42	0	1	0	0	Inf	1
BRD4	27	0	42	0	1	0	0	Inf	1
BRIP1	27	0	42	0	1	0	0	Inf	1
BTK	26	1	39	3	1	1.98176	0.149648	108.908	1
BUB1B	27	0	42	0	1	0	0	Inf	1
CALR	27	0	42	0	1	0	0	Inf	1
CBFB	27	0	42	0	1	0	0	Inf	1
CBL	27	0	41	1	1	Inf	0.0164989	Inf	1
CBLB	27	0	41	1	1	Inf	0.0164989	Inf	1
CCND1	27	0	42	0	1	0	0	Inf	1
CCND2	27	0	41	1	1	Inf	0.0164989	Inf	1
CCNE1	27	0	42	0	1	0	0	Inf	1
CCT6B	27	0	42	0	1	0	0	Inf	1
CD274	26	1	41	1	1	0.638508	0.00789722	51.6537	1
CD28	27	0	41	1	1	Inf	0.0164989	Inf	1
CDC73	27	0	42	0	1	0	0	Inf	1
CDK12	27	0	42	0	1	0	0	Inf	1
CDK6	27	0	42	0	1	0	0	Inf	1
CDKN1B	27	0	42	0	1	0	0	Inf	1
CDKN1C	27	0	42	0	1	0	0	Inf	1
CDKN2C	27	0	42	0	1	0	0	Inf	1
CEBPA	27	0	42	0	1	0	0	Inf	1
CEP57	27	0	41	1	1	Inf	0.0164989	Inf	1
CHEK1	27	0	41	1	1	Inf	0.0164989	Inf	1
CREBBP	27	0	41	1	1	Inf	0.0164989	Inf	1
CRLF2	27	0	42	0	1	0	0	Inf	1
CRYBG1	27	0	42	0	1	0	0	Inf	1
CSF3R	27	0	42	0	1	0	0	Inf	1
CUX1	27	0	41	1	1	Inf	0.0164989	Inf	1
CYP2A6	27	0	42	0	1	0	0	Inf	1
CYP2B6	27	0	42	0	1	0	0	Inf	1
CYP2C9	27	0	41	1	1	Inf	0.0164989	Inf	1
CYP2D6	27	0	42	0	1	0	0	Inf	1
DAXX	26	1	41	1	1	0.638508	0.00789722	51.6537	1
DDR2	27	0	41	1	1	Inf	0.0164989	Inf	1
DDX41	27	0	42	0	1	0	0	Inf	1
DHX15	27	0	42	0	1	0	0	Inf	1
DICER1	27	0	41	1	1	Inf	0.0164989	Inf	1
DNM2	27	0	42	0	1	0	0	Inf	1
DNMT3A	27	0	42	0	1	0	0	Inf	1
DNMT3B	27	0	42	0	1	0	0	Inf	1
DOT1L	27	0	42	0	1	0	0	Inf	1
DPYD	26	1	39	3	1	1.98176	0.149648	108.908	1
DUSP22	27	0	41	1	1	Inf	0.0164989	Inf	1
EBF1	26	1	41	1	1	0.638508	0.00789722	51.6537	1
ECT2L	27	0	42	0	1	0	0	Inf	1
EED	27	0	42	0	1	0	0	Inf	1
EGFR	27	0	41	1	1	Inf	0.0164989	Inf	1
ERBB2	27	0	41	1	1	Inf	0.0164989	Inf	1
ERBB3	27	0	42	0	1	0	0	Inf	1
ERCC2	27	0	41	1	1	Inf	0.0164989	Inf	1
ERCC3	27	0	42	0	1	0	0	Inf	1
ERCC4	27	0	42	0	1	0	0	Inf	1
ERCC5	27	0	42	0	1	0	0	Inf	1
ERG	27	0	42	0	1	0	0	Inf	1
ETS1	27	0	41	1	1	Inf	0.0164989	Inf	1
ETV6	26	1	41	1	1	0.638508	0.00789722	51.6537	1
FANCA	27	0	42	0	1	0	0	Inf	1
FANCD2	27	0	41	1	1	Inf	0.0164989	Inf	1
FANCF	27	0	42	0	1	0	0	Inf	1
FANCG	27	0	42	0	1	0	0	Inf	1
FBXW7	27	0	41	1	1	Inf	0.0164989	Inf	1
FGFR2	27	0	41	1	1	Inf	0.0164989	Inf	1
FGFR4	27	0	41	1	1	Inf	0.0164989	Inf	1
FIP1L1	27	0	42	0	1	0	0	Inf	1
FLCN	27	0	42	0	1	0	0	Inf	1
FLT1	27	0	41	1	1	Inf	0.0164989	Inf	1
FLT3	27	0	41	1	1	Inf	0.0164989	Inf	1
FLT4	26	1	41	1	1	0.638508	0.00789722	51.6537	1
FOXO3	27	0	41	1	1	Inf	0.0164989	Inf	1
GADD45B	27	0	42	0	1	0	0	Inf	1
GATA2	27	0	42	0	1	0	0	Inf	1
GATA3	27	0	42	0	1	0	0	Inf	1
H1-4	27	0	42	0	1	0	0	Inf	1
HBA1	27	0	42	0	1	0	0	Inf	1
HBB	27	0	42	0	1	0	0	Inf	1
HDAC2	27	0	42	0	1	0	0	Inf	1
HDAC4	27	0	42	0	1	0	0	Inf	1
HDAC7	27	0	42	0	1	0	0	Inf	1
HNF1A	26	1	41	1	1	0.638508	0.00789722	51.6537	1
HRAS	27	0	41	1	1	Inf	0.0164989	Inf	1
IDH1	27	0	42	0	1	0	0	Inf	1
IDH2	27	0	42	0	1	0	0	Inf	1
IGF1R	27	0	41	1	1	Inf	0.0164989	Inf	1
IKBKE	27	0	42	0	1	0	0	Inf	1
IKZF1	26	1	41	1	1	0.638508	0.00789722	51.6537	1
IKZF2	27	0	41	1	1	Inf	0.0164989	Inf	1
INPP4B	27	0	42	0	1	0	0	Inf	1
INPP5D	27	0	42	0	1	0	0	Inf	1
IRF1	27	0	42	0	1	0	0	Inf	1
ITPKB	26	1	41	1	1	0.638508	0.00789722	51.6537	1
JAK1	27	0	41	1	1	Inf	0.0164989	Inf	1
JARID2	27	0	42	0	1	0	0	Inf	1
KIT	27	0	42	0	1	0	0	Inf	1
KLF2	27	0	42	0	1	0	0	Inf	1
KMT2A	25	2	39	3	1	0.962059	0.102518	12.2739	1
KMT2B	26	1	41	1	1	0.638508	0.00789722	51.6537	1
KRAS	26	1	41	1	1	0.638508	0.00789722	51.6537	1
LAMP1	27	0	42	0	1	0	0	Inf	1
MAFB	27	0	42	0	1	0	0	Inf	1
MAP2K1	26	1	41	1	1	0.638508	0.00789722	51.6537	1
MAP3K1	27	0	41	1	1	Inf	0.0164989	Inf	1
MAP3K14	27	0	41	1	1	Inf	0.0164989	Inf	1
MAPK1	27	0	41	1	1	Inf	0.0164989	Inf	1
MCL1	26	1	41	1	1	0.638508	0.00789722	51.6537	1
MDM2	27	0	42	0	1	0	0	Inf	1
MDM4	27	0	42	0	1	0	0	Inf	1
MEN1	27	0	42	0	1	0	0	Inf	1
MET	27	0	41	1	1	Inf	0.0164989	Inf	1
MGA	26	1	41	1	1	0.638508	0.00789722	51.6537	1
MITF	27	0	42	0	1	0	0	Inf	1
MLH1	27	0	41	1	1	Inf	0.0164989	Inf	1
MLH3	27	0	42	0	1	0	0	Inf	1
MPL	26	1	41	1	1	0.638508	0.00789722	51.6537	1
MRE11	27	0	42	0	1	0	0	Inf	1
MSH2	27	0	42	0	1	0	0	Inf	1
MSH3	27	0	42	0	1	0	0	Inf	1
MSH6	27	0	42	0	1	0	0	Inf	1
MUTYH	27	0	41	1	1	Inf	0.0164989	Inf	1
MYCN	27	0	42	0	1	0	0	Inf	1
NBN	27	0	42	0	1	0	0	Inf	1
NF2	27	0	42	0	1	0	0	Inf	1
NFKB1	27	0	42	0	1	0	0	Inf	1
NFKB2	26	1	41	1	1	0.638508	0.00789722	51.6537	1
NFKBIA	27	0	42	0	1	0	0	Inf	1
NFKBIE	26	1	39	3	1	1.98176	0.149648	108.908	1
NKX2-1	27	0	42	0	1	0	0	Inf	1
NOTCH2	27	0	41	1	1	Inf	0.0164989	Inf	1
NRAS	27	0	42	0	1	0	0	Inf	1
NSD1	27	0	42	0	1	0	0	Inf	1
NT5C2	27	0	42	0	1	0	0	Inf	1
NTRK1	27	0	41	1	1	Inf	0.0164989	Inf	1
NTRK3	27	0	42	0	1	0	0	Inf	1
NUP98	27	0	42	0	1	0	0	Inf	1
PAX5	25	2	39	3	1	0.962059	0.102518	12.2739	1
PBRM1	27	0	42	0	1	0	0	Inf	1
PC	26	1	41	1	1	0.638508	0.00789722	51.6537	1
PDE11A	27	0	41	1	1	Inf	0.0164989	Inf	1
PDGFRA	27	0	41	1	1	Inf	0.0164989	Inf	1
PDK1	27	0	42	0	1	0	0	Inf	1
PIK3CA	27	0	42	0	1	0	0	Inf	1
PIK3CD	26	1	39	3	1	1.98176	0.149648	108.908	1
PIK3R1	26	1	41	1	1	0.638508	0.00789722	51.6537	1
PIK3R2	27	0	42	0	1	0	0	Inf	1
PLCG2	27	0	42	0	1	0	0	Inf	1
PML	27	0	42	0	1	0	0	Inf	1
PMS1	27	0	42	0	1	0	0	Inf	1
PMS2	27	0	42	0	1	0	0	Inf	1
POLE	27	0	42	0	1	0	0	Inf	1
POT1	27	0	42	0	1	0	0	Inf	1
PPM1D	27	0	42	0	1	0	0	Inf	1
PPP2R1A	27	0	42	0	1	0	0	Inf	1
PRF1	27	0	42	0	1	0	0	Inf	1
PTCH1	27	0	42	0	1	0	0	Inf	1
PTEN	26	1	41	1	1	0.638508	0.00789722	51.6537	1
PTPN1	27	0	42	0	1	0	0	Inf	1
PTPN11	27	0	41	1	1	Inf	0.0164989	Inf	1
PTPN13	27	0	41	1	1	Inf	0.0164989	Inf	1
PTPN2	27	0	42	0	1	0	0	Inf	1
PTPN6	27	0	41	1	1	Inf	0.0164989	Inf	1
PTPRK	27	0	42	0	1	0	0	Inf	1
PTPRO	27	0	41	1	1	Inf	0.0164989	Inf	1
RAD21	27	0	42	0	1	0	0	Inf	1
RAD50	27	0	42	0	1	0	0	Inf	1
RAF1	27	0	41	1	1	Inf	0.0164989	Inf	1
RARA	26	1	41	1	1	0.638508	0.00789722	51.6537	1
RB1	26	1	41	1	1	0.638508	0.00789722	51.6537	1
RECQL4	27	0	42	0	1	0	0	Inf	1
RELN	27	0	41	1	1	Inf	0.0164989	Inf	1
RET	27	0	42	0	1	0	0	Inf	1
RICTOR	27	0	42	0	1	0	0	Inf	1
RNF43	27	0	42	0	1	0	0	Inf	1
ROS1	26	1	39	3	1	1.98176	0.149648	108.908	1
RPTOR	27	0	41	1	1	Inf	0.0164989	Inf	1
RUNX1	27	0	42	0	1	0	0	Inf	1
SETD2	26	1	41	1	1	0.638508	0.00789722	51.6537	1
SH2B3	27	0	42	0	1	0	0	Inf	1
SH2D1A	27	0	41	1	1	Inf	0.0164989	Inf	1
SMAD2	27	0	41	1	1	Inf	0.0164989	Inf	1
SMAD4	27	0	42	0	1	0	0	Inf	1
SMARCB1	27	0	41	1	1	Inf	0.0164989	Inf	1
SMC1A	27	0	42	0	1	0	0	Inf	1
SMO	27	0	42	0	1	0	0	Inf	1
SRSF2	27	0	42	0	1	0	0	Inf	1
STAT5A	27	0	42	0	1	0	0	Inf	1
STIL	27	0	41	1	1	Inf	0.0164989	Inf	1
STK11	27	0	42	0	1	0	0	Inf	1
STX11	27	0	42	0	1	0	0	Inf	1
SUFU	27	0	42	0	1	0	0	Inf	1
SUZ12	27	0	42	0	1	0	0	Inf	1
SYK	27	0	42	0	1	0	0	Inf	1
TAL1	27	0	42	0	1	0	0	Inf	1
TBX21	27	0	42	0	1	0	0	Inf	1
TCL1A	27	0	41	1	1	Inf	0.0164989	Inf	1
TEK	27	0	42	0	1	0	0	Inf	1
TERT	27	0	41	1	1	Inf	0.0164989	Inf	1
TGFBR2	27	0	42	0	1	0	0	Inf	1
TLE1	27	0	42	0	1	0	0	Inf	1
TLE4	27	0	42	0	1	0	0	Inf	1
TMPRSS2	27	0	41	1	1	Inf	0.0164989	Inf	1
TNFRSF17	27	0	41	1	1	Inf	0.0164989	Inf	1
TOP1	27	0	41	1	1	Inf	0.0164989	Inf	1
TOP2A	27	0	41	1	1	Inf	0.0164989	Inf	1
TP63	27	0	42	0	1	0	0	Inf	1
TP73	27	0	42	0	1	0	0	Inf	1
TRA	27	0	42	0	1	0	0	Inf	1
TRAF3	27	0	42	0	1	0	0	Inf	1
TRAF5	27	0	42	0	1	0	0	Inf	1
TSC1	27	0	41	1	1	Inf	0.0164989	Inf	1
TSHR	27	0	42	0	1	0	0	Inf	1
TUBB3	27	0	41	1	1	Inf	0.0164989	Inf	1
U2AF1	27	0	42	0	1	0	0	Inf	1
UGT1A1	27	0	42	0	1	0	0	Inf	1
UNC13D	27	0	42	0	1	0	0	Inf	1
WT1	27	0	42	0	1	0	0	Inf	1
XIAP	27	0	41	1	1	Inf	0.0164989	Inf	1
ZAP70	27	0	42	0	1	0	0	Inf	1
ZBTB7A	27	0	41	1	1	Inf	0.0164989	Inf	1
ZRSR2	27	0	42	0	1	0	0	Inf	1

## Sheet: Table S6
Table S6. The statistic difference of gene mutation frequencies in patients from public databases
Gene.Name	Wild type genes in high risk group	Mutation genes in high risk group	Wild type genes in low risk group	Mutation genes in low risk group	Pvalue	OR	ci.up	ci.low	adjPval
SGK1	85	1	152	20	0.00284492	11.1226	1.71774	467.971	0.165005
IRF4	82	4	171	1	0.0436676	0.1209	0.00242603	1.24667	0.861103
TET2	73	13	159	13	0.077831	0.460621	0.186333	1.13769	0.861103
MTOR	82	4	170	2	0.0975581	0.242634	0.0215364	1.73209	0.861103
KLHL6	85	1	162	10	0.106198	5.22281	0.721485	230.117	0.861103
SOCS1	81	5	151	21	0.127554	2.24676	0.78523	7.9138	0.861103
ARID1A	84	2	160	12	0.151479	3.13885	0.674921	29.5318	0.861103
MEF2B	84	2	160	12	0.151479	3.13885	0.674921	29.5318	0.861103
PTEN	86	0	166	6	0.182789	Inf	0.594222	Inf	0.861103
KMT2D	67	19	119	53	0.184855	1.56788	0.831079	3.04833	0.861103
ZFP36L1	80	6	167	5	0.187938	0.400759	0.0937303	1.62824	0.861103
NFKBIE	83	3	158	14	0.190657	2.44425	0.655944	13.6362	0.861103
P2RY8	83	3	157	15	0.193006	2.63499	0.716196	14.6005	0.861103
NOTCH2	76	10	160	12	0.239187	0.571298	0.215322	1.54734	0.941801
CARD11	81	5	154	18	0.254025	1.88928	0.64501	6.75006	0.941801
EZH2	85	1	165	7	0.275396	3.59249	0.449618	164.29	0.941801
PIM1	75	11	140	32	0.289072	1.5559	0.714324	3.62379	0.941801
TCF3	86	0	168	4	0.304596	Inf	0.33063	Inf	0.941801
XPO1	81	5	167	5	0.308521	0.486495	0.108618	2.17841	0.941801
CDKN2A	83	3	169	3	0.403545	0.492579	0.0645405	3.75763	1
STAT6	82	4	168	4	0.446741	0.489555	0.0888192	2.69786	1
CD79B	78	8	161	11	0.450851	0.667236	0.23363	1.99295	1
DTX1	78	8	161	11	0.450851	0.667236	0.23363	1.99295	1
TNFRSF14	81	5	156	16	0.469658	1.65853	0.554743	6.00024	1
BCL2	82	4	167	5	0.486533	0.614994	0.128595	3.18442	1
HIST1H1C	80	6	154	18	0.496061	1.55594	0.56332	4.98155	1
NFKBIA	84	2	164	8	0.503554	2.04381	0.395585	20.178	1
B2M	78	8	151	21	0.537844	1.35442	0.545357	3.70346	1
PIK3CD	86	0	169	3	0.552955	Inf	0.206454	Inf	1
TBL1XR1	83	3	162	10	0.553243	1.7046	0.423562	9.89858	1
MYC	80	6	164	8	0.560633	0.651537	0.190862	2.35994	1
CD79A	84	2	170	2	0.602626	0.495568	0.0353534	6.94701	1
GNA13	79	7	161	11	0.611016	0.771903	0.261483	2.44326	1
CREBBP	78	8	159	13	0.634869	0.797911	0.292208	2.31866	1
DDX3X	85	1	168	4	0.667552	2.01901	0.195822	100.777	1
STAT3	85	1	168	4	0.667552	2.01901	0.195822	100.777	1
CCND3	74	12	152	20	0.689038	0.812094	0.355653	1.92591	1
BCL10	83	3	168	4	0.689102	0.65984	0.108903	4.60838	1
BTG2	75	11	146	26	0.708144	1.21328	0.543417	2.87615	1
CIITA	82	4	166	6	0.735229	0.741832	0.170492	3.67574	1
FOXO1	83	3	163	9	0.755821	1.52528	0.367798	8.98802	1
EBF1	82	4	162	10	0.779645	1.26436	0.351171	5.69198	1
CD58	80	6	158	14	0.810391	1.18072	0.407137	3.89493	1
TNFAIP3	78	8	158	14	0.814215	0.864431	0.32219	2.48438	1
BTG1	76	10	150	22	0.844006	1.11422	0.47703	2.77548	1
TP53	68	18	133	39	0.873692	1.10737	0.568451	2.21861	1
FAS	80	6	159	13	1	1.0898	0.369519	3.63167	1
MYD88	73	13	146	26	1	1	0.463329	2.25078	1
PRDM1	81	5	161	11	1	1.10642	0.340227	4.20226	1
EP300	83	3	167	5	1	0.828979	0.156929	5.46629	1
IRF8	81	5	163	9	1	0.894875	0.259246	3.51331	1
NOTCH1	86	0	172	0	1	0	0	Inf	1
RHOA	83	3	166	6	1	1	0.207354	6.33307	1
S1PR2	84	2	169	3	1	0.746417	0.0838582	9.0975	1
PRKCB	85	1	169	3	1	1.50665	0.118935	80.1004	1
ID3	85	1	169	3	1	1.50665	0.118935	80.1004	1
TRAF3	86	0	171	1	1	Inf	0.0128359	Inf	1
HIST1H1E	69	17	139	33	1	0.96377	0.482034	1.98124	1

## Sheet: Table S7
Table S7. The statistic difference of immune cell infiltration in patients from the JSPH cohort
Variables	Total (n = 69)	High (n = 25)	Low (n = 44)	Pvalue	statistic
B_cells_naive_CIBERSORT	0.11 (0.05, 0.24)	0.11 (0.01, 0.21)	0.09 (0.05, 0.26)	0.536	500
B_cells_memory_CIBERSORT	0.28 ± 0.18	0.29 ± 0.19	0.28 ± 0.17	0.742	0.331
Plasma_cells_CIBERSORT	0 (0, 0.02)	0 (0, 0)	0 (0, 0.03)	0.22	466
T_cells_CD8_CIBERSORT	0.09 (0.04, 0.14)	0.06 (0.03, 0.13)	0.09 (0.05, 0.14)	0.277	462
T_cells_CD4_naive_CIBERSORT				0.747	Fisher
0	66 (96)	24 (96)	42 (95)
0.00288468	1 (1)	1 (4)	0 (0)
0.0289528	1 (1)	0 (0)	1 (2)
0.138735	1 (1)	0 (0)	1 (2)
T_cells_CD4_memory_resting_CIBERSORT	0.03 (0, 0.09)	0.03 (0.01, 0.09)	0.03 (0, 0.1)	0.98	547.5
T_cells_CD4_memory_activated_CIBERSORT	0.03 (0.01, 0.05)	0.02 (0.01, 0.05)	0.03 (0.01, 0.05)	0.798	529
T_cells_follicular_helper_CIBERSORT	0.04 (0.03, 0.06)	0.04 (0.02, 0.06)	0.05 (0.03, 0.07)	0.134	429.5
T_cells_regulatory_(Tregs)_CIBERSORT	0 (0, 0)	0 (0, 0)	0 (0, 0)	0.591	515
T_cells_gamma_delta_CIBERSORT	0 (0, 0)	0 (0, 0)	0 (0, 0)	0.34	499
NK_cells_resting_CIBERSORT	0.01 (0, 0.02)	0.01 (0, 0.02)	0 (0, 0.02)	0.853	565
NK_cells_activated_CIBERSORT	0 (0, 0.01)	0 (0, 0.03)	0 (0, 0.01)	0.036	705
Monocytes_CIBERSORT	0 (0, 0.01)	0 (0, 0.01)	0 (0, 0.01)	0.06	691
Macrophages_M0_CIBERSORT	0.05 (0.02, 0.1)	0.03 (0, 0.07)	0.07 (0.04, 0.11)	0.002	301.5
Macrophages_M1_CIBERSORT	0.03 (0.01, 0.06)	0.03 (0.01, 0.06)	0.03 (0.02, 0.06)	1	550
Macrophages_M2_CIBERSORT	0.1 (0.06, 0.13)	0.11 (0.07, 0.16)	0.08 (0.06, 0.12)	0.109	679
Dendritic_cells_resting_CIBERSORT				0.296	Fisher
0	66 (96)	23 (92)	43 (98)
0.00253887	1 (1)	1 (4)	0 (0)
0.00285566	1 (1)	1 (4)	0 (0)
0.00710909	1 (1)	0 (0)	1 (2)
Dendritic_cells_activated_CIBERSORT	0 (0, 0.01)	0 (0, 0)	0 (0, 0.01)	0.929	543
Mast_cells_resting_CIBERSORT	0 (0, 0.01)	0 (0, 0.01)	0 (0, 0.01)	0.2	645.5
Mast_cells_activated_CIBERSORT	0 (0, 0)	0 (0, 0)	0 (0, 0)	0.902	558.5
Eosinophils_CIBERSORT				0.128	Fisher
0	67 (97)	23 (92)	44 (100)
0.00283271	1 (1)	1 (4)	0 (0)
0.0113508	1 (1)	1 (4)	0 (0)
Neutrophils_CIBERSORT	0 (0, 0)	0 (0, 0)	0 (0, 0)	0.88	541
T_cells_MCPcounter	2.78 ± 0.9	2.27 ± 0.85	3.06 ± 0.79	< 0.001	-3.8
CD8_T_cells_MCPcounter	2.86 ± 1.14	2.42 ± 1.14	3.11 ± 1.07	0.017	-2.463
Cytotoxic_lymphocytes_MCPcounter	2.14 ± 0.76	1.94 ± 0.76	2.25 ± 0.74	0.114	-1.609
B_lineage_MCPcounter	6.24 (5.59, 6.93)	5.99 (4.77, 6.66)	6.5 (6.02, 6.93)	0.032	378
NK_cells_MCPcounter	0.55 (0.42, 0.73)	0.49 (0.33, 0.6)	0.56 (0.5, 0.75)	0.038	384
Monocytic_lineage_MCPcounter	4.14 ± 0.74	3.88 ± 0.73	4.28 ± 0.71	0.034	-2.18
Myeloid_dendritic_cells_MCPcounter	1.35 (1.07, 1.69)	1.13 (0.93, 1.48)	1.38 (1.13, 1.91)	0.012	349
Neutrophils_MCPcounter	1.68 (1.5, 1.97)	1.66 (1.35, 1.83)	1.7 (1.55, 2.04)	0.193	445
Endothelial_cells_MCPcounter	1.83 ± 0.44	1.74 ± 0.48	1.88 ± 0.42	0.232	-1.213
Fibroblasts_MCPcounter	5.17 ± 1.21	5.01 ± 1.25	5.25 ± 1.19	0.427	-0.801
aDC_xCell	0.06 (0, 0.15)	0.02 (0, 0.12)	0.08 (0.04, 0.16)	0.018	360
Adipocytes_xCell	0 (0, 0)	0 (0, 0)	0 (0, 0)	0.019	726.5
Astrocytes_xCell	0 (0, 0)	0 (0, 0)	0 (0, 0)	0.894	561
B-cells_xCell	0.46 (0.3, 0.58)	0.4 (0.29, 0.56)	0.48 (0.34, 0.62)	0.224	452
Basophils_xCell	0.11 ± 0.08	0.1 ± 0.08	0.12 ± 0.08	0.446	-0.767
CD4+_memory_T-cells_xCell	0 (0, 0.01)	0 (0, 0.01)	0 (0, 0.02)	0.035	382
CD4+_naive_T-cells_xCell	0.01 (0, 0.05)	0 (0, 0.02)	0.02 (0, 0.06)	0.067	403
CD4+_T-cells_xCell	0 (0, 0)	0 (0, 0)	0 (0, 0)	0.783	528
CD4+_Tcm_xCell	0 (0, 0.02)	0 (0, 0)	0.01 (0, 0.04)	0.031	381
CD4+_Tem_xCell	0 (0, 0)	0 (0, 0)	0 (0, 0)	0.622	589
CD8+_naive_T-cells_xCell	0.04 ± 0.02	0.03 ± 0.02	0.04 ± 0.02	0.595	-0.535
CD8+_T-cells_xCell	0.05 (0, 0.1)	0.01 (0, 0.08)	0.06 (0.02, 0.14)	0.026	371
CD8+_Tcm_xCell	0.02 (0, 0.08)	0 (0, 0.03)	0.03 (0.01, 0.09)	0.05	393
CD8+_Tem_xCell	0 (0, 0.03)	0 (0, 0.01)	0 (0, 0.03)	0.324	472
cDC_xCell	0.06 (0.02, 0.11)	0.04 (0.02, 0.09)	0.07 (0.02, 0.11)	0.488	494
Chondrocytes_xCell	0 (0, 0)	0 (0, 0)	0 (0, 0)	0.995	549
Class-switched_memory_B-cells_xCell	0.22 (0.14, 0.26)	0.22 (0.13, 0.26)	0.23 (0.15, 0.27)	0.564	503
CLP_xCell	0.04 (0.02, 0.06)	0.06 (0.02, 0.07)	0.03 (0.02, 0.06)	0.256	641.5
CMP_xCell	0 (0, 0)	0 (0, 0)	0 (0, 0)	0.016	731.5
DC_xCell	0 (0, 0)	0 (0, 0)	0 (0, 0)	0.539	501
Endothelial_cells_xCell	0.01 (0, 0.02)	0.01 (0, 0.02)	0 (0, 0.02)	0.975	553
Eosinophils_xCell	0 (0, 0)	0 (0, 0)	0 (0, 0)	0.921	558
Epithelial_cells_xCell	0 (0, 0.04)	0 (0, 0.02)	0 (0, 0.07)	0.604	508.5
Erythrocytes_xCell	0 (0, 0)	0 (0, 0)	0 (0, 0)	0.842	535
Fibroblasts_xCell	0 (0, 0.02)	0 (0, 0.03)	0 (0, 0.02)	1	550.5
GMP_xCell	0 (0, 0)	0 (0, 0)	0 (0, 0)	0.964	546
Hepatocytes_xCell	0 (0, 0)	0 (0, 0)	0 (0, 0)	0.218	451
HSC_xCell	0.08 (0.04, 0.14)	0.07 (0.04, 0.12)	0.09 (0.04, 0.15)	0.651	513
iDC_xCell	0.04 (0, 0.13)	0.1 (0.02, 0.16)	0.03 (0, 0.09)	0.06	700.5
Keratinocytes_xCell	0 (0, 0.01)	0 (0, 0)	0 (0, 0.01)	0.944	544
ly_Endothelial_cells_xCell	0 (0, 0.01)	0 (0, 0)	0 (0, 0.01)	0.488	494
Macrophages_xCell	0.01 (0, 0.04)	0.01 (0, 0.05)	0.01 (0, 0.04)	0.985	548
Macrophages_M1_xCell	0.02 (0.01, 0.07)	0.02 (0.01, 0.07)	0.02 (0.01, 0.06)	0.761	575
Macrophages_M2_xCell	0 (0, 0.01)	0 (0, 0.01)	0 (0, 0)	0.88	562.5
Mast_cells_xCell	0 (0, 0.01)	0 (0, 0.01)	0.01 (0, 0.01)	0.247	457
Megakaryocytes_xCell	0 (0, 0)	0 (0, 0)	0 (0, 0)	0.43	613
Melanocytes_xCell	0 (0, 0)	0 (0, 0)	0 (0, 0)	0.522	498.5
Memory_B-cells_xCell	0.14 ± 0.07	0.14 ± 0.08	0.14 ± 0.07	0.961	-0.049
MEP_xCell	0.04 (0.02, 0.06)	0.05 (0.03, 0.08)	0.03 (0.02, 0.05)	0.039	715
Mesangial_cells_xCell	0 (0, 0.01)	0 (0, 0)	0 (0, 0.01)	0.446	489
Monocytes_xCell	0 (0, 0)	0 (0, 0)	0 (0, 0)	0.384	619
MPP_xCell	0 (0, 0)	0 (0, 0)	0 (0, 0)	0.855	535.5
MSC_xCell	0.02 (0, 0.07)	0.01 (0, 0.06)	0.04 (0, 0.09)	0.447	489
mv_Endothelial_cells_xCell	0 (0, 0.01)	0 (0, 0.01)	0 (0, 0.01)	0.96	545.5
Myocytes_xCell	0 (0, 0)	0 (0, 0)	0 (0, 0.01)	0.935	543
naive_B-cells_xCell	0.1 (0.05, 0.12)	0.07 (0.01, 0.12)	0.1 (0.06, 0.13)	0.176	441
Neurons_xCell	0 (0, 0)	0 (0, 0)	0 (0, 0)	0.716	579.5
Neutrophils_xCell	0 (0, 0)	0 (0, 0)	0 (0, 0)	0.924	542
NK_cells_xCell	0 (0, 0)	0 (0, 0)	0 (0, 0)	0.23	639
NKT_xCell	0.01 (0, 0.03)	0 (0, 0.03)	0.01 (0, 0.04)	0.453	489.5
Osteoblast_xCell	0 (0, 0.02)	0.01 (0, 0.02)	0 (0, 0.02)	0.237	643
pDC_xCell	0.02 (0, 0.06)	0.02 (0, 0.05)	0.02 (0, 0.06)	0.975	553
Pericytes_xCell	0.01 (0, 0.03)	0 (0, 0.03)	0.02 (0, 0.04)	0.225	453
Plasma_cells_xCell	0.05 ± 0.03	0.04 ± 0.03	0.05 ± 0.03	0.703	-0.384
Platelets_xCell	0 (0, 0)	0 (0, 0)	0 (0, 0)	0.013	363
Preadipocytes_xCell	0.04 (0, 0.07)	0.04 (0, 0.09)	0.04 (0.01, 0.07)	0.866	564
pro_B-cells_xCell	0.08 ± 0.05	0.09 ± 0.06	0.08 ± 0.05	0.618	0.502
Sebocytes_xCell	0 (0, 0)	0 (0, 0)	0 (0, 0.01)	0.224	453
Skeletal_muscle_xCell	0 (0, 0)	0 (0, 0)	0 (0, 0)	0.505	603
Smooth_muscle_xCell	0.22 ± 0.12	0.27 ± 0.11	0.19 ± 0.11	0.007	2.796
Tgd_cells_xCell	0 (0, 0)	0 (0, 0)	0 (0, 0)	0.342	476
Th1_cells_xCell	0.08 (0.02, 0.15)	0.11 (0.03, 0.19)	0.07 (0.02, 0.14)	0.291	635
Th2_cells_xCell	0.09 (0.02, 0.15)	0.1 (0.06, 0.14)	0.07 (0, 0.17)	0.613	591
Tregs_xCell	0 (0, 0.06)	0 (0, 0.02)	0.02 (0, 0.07)	0.214	451
ImmuneScore_xCell	0.38 ± 0.15	0.32 ± 0.14	0.4 ± 0.15	0.035	-2.165
StromaScore_xCell	0.01 (0, 0.02)	0.01 (0, 0.03)	0 (0, 0.02)	0.604	592
MicroenvironmentScore_xCell	0.42 (0.34, 0.48)	0.36 (0.27, 0.43)	0.43 (0.35, 0.51)	0.036	382
Bcells_EPIC	0.11 (0.1, 0.11)	0.11 (0.1, 0.11)	0.11 (0.1, 0.11)	0.616	591
CAFs_EPIC	0.01 ± 0	0.01 ± 0	0.01 ± 0	0.637	-0.475
CD4_Tcells_EPIC	0.25 ± 0.04	0.23 ± 0.04	0.25 ± 0.04	0.036	-2.159
CD8_Tcells_EPIC	0.1 (0.08, 0.14)	0.09 (0.07, 0.12)	0.11 (0.09, 0.14)	0.007	334
Endothelial_EPIC	0.1 ± 0.02	0.1 ± 0.03	0.11 ± 0.02	0.531	-0.633
Macrophages_EPIC	0.01 ± 0	0.01 ± 0	0.01 ± 0	0.716	0.366
NKcells_EPIC	0 (0, 0)	0 (0, 0)	0 (0, 0)	0.062	700
otherCells_EPIC	0.41 ± 0.07	0.44 ± 0.07	0.4 ± 0.06	0.01	2.668
StromalScore_estimate	-36.15 (-290.8, 365.65)	-94.3 (-304.25, 133.4)	32.43 (-277.34, 426.86)	0.381	479
ImmuneScore_estimate	2851.87 ± 568.74	2638.41 ± 626.85	2973.15 ± 500.67	0.027	-2.287
ESTIMATEScore_estimate	2899.27 ± 937.79	2622.82 ± 1001.32	3056.34 ± 872.63	0.077	-1.809
TumorPurity_estimate	0.51 ± 0.12	0.54 ± 0.13	0.49 ± 0.11	0.087	1.749
B_cell_TIMER	0.11 (0.09, 0.12)	0.12 (0.09, 0.12)	0.11 (0.09, 0.12)	0.965	554
T_cell_CD4_TIMER	0.14 ± 0.01	0.13 ± 0.01	0.14 ± 0.01	0.025	-2.309
T_cell_CD8_TIMER	0.19 ± 0.02	0.19 ± 0.02	0.19 ± 0.02	0.228	-1.225
Neutrophil_TIMER	0.11 ± 0.01	0.11 ± 0.01	0.11 ± 0.01	0.059	-1.934
Macrophage_TIMER	0.04 (0.04, 0.05)	0.04 (0.04, 0.05)	0.04 (0.04, 0.05)	0.771	526
DC_TIMER	0.5 ± 0.01	0.5 ± 0.01	0.5 ± 0.01	0.111	-1.623
B_cells_quantiseq	0.08 (0.05, 0.13)	0.07 (0.05, 0.13)	0.1 (0.05, 0.13)	0.294	465
Macrophages_M1_quantiseq	0.01 (0.01, 0.02)	0.01 (0, 0.02)	0.01 (0.01, 0.02)	0.435	487
Macrophages_M2_quantiseq	0 (0, 0.01)	0.01 (0, 0.01)	0 (0, 0.01)	0.258	641
Monocytes_quantiseq	0 (0, 0)	0 (0, 0)	0 (0, 0)	0.795	565.5
Neutrophils_quantiseq	0 (0, 0.01)	0 (0, 0.02)	0 (0, 0.01)	0.374	619
NK_cells_quantiseq	0.01 (0, 0.01)	0 (0, 0.01)	0.01 (0, 0.01)	0.2	447
T_cells_CD4_quantiseq	0 (0, 0)	0 (0, 0)	0 (0, 0)	0.29	610
T_cells_CD8_quantiseq	0.01 (0, 0.01)	0 (0, 0.01)	0.01 (0, 0.01)	0.158	437
Tregs_quantiseq	0.01 (0, 0.02)	0.01 (0, 0.01)	0.01 (0, 0.02)	0.064	402
Dendritic_cells_quantiseq	0.01 (0, 0.02)	0.01 (0, 0.01)	0.01 (0, 0.02)	0.171	440
Other_quantiseq	0.84 (0.79, 0.88)	0.87 (0.79, 0.89)	0.84 (0.79, 0.86)	0.198	654

## Sheet: Table S8
Table S8. Clinical data summarized from training cohort (N=216), internal test cohort (N=54) and JSPH cohort (N=69)
	Training dataset (N=216)	Internal test dataset (N=54)	P-value	JSPH cohort (N=69)	P-value
Age			0.311		0.003
≤60y	90	24		45
>60y	126	30		24
Gender			0.35		0.445
Male	128	28		45
Female	82	24		24
Ann Arbor Stage			0.459		0.096
Low	132	24		37
Advance	82	28		32
IPI risk group			0.311		0.515
Low-risk group	132	36		46
High-risk group	82	16		23
COO			0.951		0.873
GCB	89	22		26
Non-GCB	127	32		43
DEL			0.148		0.014
Double-expressor	22	4		10
Non-double-expressor	39	17		59
DHL			0.394		NA
Double-hit	3	0		NA
Non-double-hit	177	43		NA
